# Supplementary material for: Unveiling the Subterranean Symphony: A Comprehensive Study of Cave Fungi Revealed Through National Center for Biotechnology Sequences
Source: J Fungi (Basel). 2025 Apr 5;11(4):286. doi: 10.3390/jof11040286 (PMC12028181; doi:10.3390/jof11040286)
Supplement: Supplementary file 1 [file jof-11-00286-s001.zip › Supplementary Table S1.xlsx]

## Sheet: Sheet1
Name	Synonyms	Taxonomy	Genome/trancriptome/other genes?	NCBI Title	Accession number	length	Isolate	Strain	Cave	Cave Type	Location	Substratum	Coordinates	Sampling date	Sampling season	Publication tittle	Doi	Other
Pseudogymnoascus sp.	Geomyces sp.	Ascomycota, Pezizomycotina, Leotiomycetes	DNA linear	Pseudogymnoascus sp. FI698 18S ribosomal RNA gene, partial sequence; internal transcribed spacer 1, 5.8S ribosomal RNA gene, and internal transcribed spacer 2, complete sequence; and 28S ribosomal RNA gene, partial sequence	KF686758	569 bp	/	FI698	/	/	USA, Tennessee	cave sediment	/	/	/	Reynolds & Barton [22]	https://doi.org/10.1371/journal.pone.0086437
Pseudogymnoascus sp.	Geomyces sp.	Ascomycota, Pezizomycotina, Leotiomycetes	DNA linear	Pseudogymnoascus sp. FI687 18S ribosomal RNA gene, partial sequence; internal transcribed spacer 1, 5.8S ribosomal RNA gene, and internal transcribed spacer 2, complete sequence; and 28S ribosomal RNA gene, partial sequence	KF686757	567 bp	/	FI687	/	/	USA, Tennessee	cave sediment	/	/	/	Reynolds & Barton [22]	https://doi.org/10.1371/journal.pone.0086437
Pseudogymnoascus sp.	Geomyces sp.	Ascomycota, Pezizomycotina, Leotiomycetes	DNA linear	Pseudogymnoascus sp. FI606 18S ribosomal RNA gene, partial sequence; internal transcribed spacer 1, 5.8S ribosomal RNA gene, and internal transcribed spacer 2, complete sequence; and 28S ribosomal RNA gene, partial sequence	KF686756	565 bp	/	FI606	/	/	USA, Tennessee	cave sediment	/	/	/	Reynolds & Barton [22]	https://doi.org/10.1371/journal.pone.0086437
Pseudogymnoascus sp.	Geomyces sp.	Ascomycota, Pezizomycotina, Leotiomycetes	DNA linear	Pseudogymnoascus sp. FI590 18S ribosomal RNA gene, partial sequence; internal transcribed spacer 1 and 5.8S ribosomal RNA gene, complete sequence; and internal transcribed spacer 2, partial sequence	KF686755	885 bp	/	FI590	/	/	USA, Tennessee	cave sediment	/	/	/	Reynolds & Barton [22]	https://doi.org/10.1371/journal.pone.0086437
Pseudogymnoascus sp.	Geomyces sp.	Ascomycota, Pezizomycotina, Leotiomycetes	DNA linear	Pseudogymnoascus sp. FI204 18S ribosomal RNA gene, partial sequence; internal transcribed spacer 1, 5.8S ribosomal RNA gene, and internal transcribed spacer 2, complete sequence; and 28S ribosomal RNA gene, partial sequence	KF686754	565 bp	/	FI204	/	/	USA, Tennessee	cave sediment	/	/	/	Reynolds & Barton [22]	https://doi.org/10.1371/journal.pone.0086437
Penicillium spathulatum	/	Ascomycota, Pezizomycotina, Eurotiomycetes	DNA linear	Penicillium spathulatum strain B35 18S ribosomal RNA gene, partial sequence; and internal transcribed spacer 1, 5.8S ribosomal RNA gene, and internal transcribed spacer 2, complete sequence	KX156615	514 bp	/	B35	Chontalcoatlán cave	/	Mexico,State of Guerrero	bat guano in cave	18°38′ 52′′ N, 99°31′ 4′′ W	February 2013	Winter	Del Valle et al. [23]	http://dx.doi.org/10.1055/s-0042-111393	KX138225: Penicillium spathulatum strain B35 isolate b RNA polymerase II second largest subunit (RPB2) gene, partial cds	KX138224: Penicillium spathulatum strain B35 isolate a RNA polymerase II second largest subunit (RPB2) gene, partial cds
Renispora flavissima		Ascomycota, Pezizomycotina, Eurotiomycetes	DNA linear	Renispora flavissima isolate CEH313 18S ribosomal RNA gene, partial sequence; internal transcribed spacer 1, 5.8S ribosomal RNA gene and internal transcribed spacer 2, complete sequence; and 28S ribosomal RNA gene, partial sequence	AF299346	677 bp	CEH313	/	Guerrero, cave	/	Mexico,State of Guerrero		/	/	/	unpublished	/	/
Pseudogymnoascus sp.	Geomyces sp.	Ascomycota, Pezizomycotina, Leotiomycetes	DNA linear	Pseudogymnoascus sp. BL606 18S ribosomal RNA gene, partial sequence; internal transcribed spacer 1 and 5.8S ribosomal RNA gene, complete sequence; and internal transcribed spacer 2, partial sequence	KF686753	885 bp	/	BL606	/	/	???	Myotis lucifugus fur	/	/	/	Reynolds & Barton [22]	https://doi.org/10.1371/journal.pone.0086437
Pseudogymnoascus sp.	Geomyces sp.	Ascomycota, Pezizomycotina, Leotiomycetes	DNA linear	Pseudogymnoascus sp. BL549 18S ribosomal RNA gene, partial sequence; internal transcribed spacer 1, 5.8S ribosomal RNA gene, and internal transcribed spacer 2, complete sequence; and 28S ribosomal RNA gene, partial sequence	KF686751	527 bp	/	BL549	/	/	???	Myotis lucifugus fur	/	/	/	Reynolds & Barton [22]	https://doi.org/10.1371/journal.pone.0086437
Pseudogymnoascus sp.	Geomyces sp.	Ascomycota, Pezizomycotina, Leotiomycetes	DNA linear	Pseudogymnoascus sp. BL549 18S ribosomal RNA gene, partial sequence; internal transcribed spacer 1, 5.8S ribosomal RNA gene, and internal transcribed spacer 2, complete sequence; and 28S ribosomal RNA gene, partial sequence	KF686750	564 bp	/	BL308	/	/	???	Myotis lucifugus fur	/	/	/	Reynolds & Barton [22]	https://doi.org/10.1371/journal.pone.0086437
Penicillium brevistipitatum	/	Ascomycota, Pezizomycotina, Eurotiomycetes	DNA linear	Penicillium brevistipitatum strain KAS7520 18S ribosomal RNA gene, partial sequence; internal transcribed spacer 1, 5.8S ribosomal RNA gene, and internal transcribed spacer 2, complete sequence; and 28S ribosomal RNA gene, partial sequence	MG490878	781 bp	/	KAS7520	Dallings Cave	/	Canada, New Brunswick	Scoliopteryx libatrix	/	2013-04-16	Spring	Visagie et al [24]	doi.org/10.3114/fuse.2020.05.01
Penicillium consobrinum	/	Ascomycota, Pezizomycotina, Eurotiomycetes	DNA linear	Penicillium consobrinum strain KAS7491 18S ribosomal RNA gene, partial sequence; internal transcribed spacer 1, 5.8S ribosomal RNA gene, and internal transcribed spacer 2, complete sequence; and 28S ribosomal RNA gene, partial sequence	MG490874	809 bp	/	KAS7491	Berryton Cave	/	Canada, New Brunswick	cave wall	/	2015-04-30	Spring	Visagie et al [24]	doi.org/10.3114/fuse.2020.05.01
Penicillium speluncae	/	Ascomycota, Pezizomycotina, Eurotiomycetes	DNA linear	Penicillium speluncae strain DAOMC251699 18S ribosomal RNA gene, partial sequence; internal transcribed spacer 1, 5.8S ribosomal RNA gene, and internal transcribed spacer 2, complete sequence; and 28S ribosomal RNA gene, partial sequence	MG490867	811 bp	/	DAOMC251699	white Cave	/	Canada, New Brunswick	cave wall	/	2015-04-21	Spring	Visagie et al [24]	doi.org/10.3114/fuse.2020.05.01	New species described in the cave
Penicillium speluncae	/	Ascomycota, Pezizomycotina, Eurotiomycetes	DNA linear	Penicillium speluncae strain DAOMC251697 18S ribosomal RNA gene, partial sequence; internal transcribed spacer 1, 5.8S ribosomal RNA gene, and internal transcribed spacer 2, complete sequence; and 28S ribosomal RNA gene, partial sequence	MG490865	811 bp	/	DAOMC251697	Grotte a la Patate cave	/	Canada, Quebec	cave wall	/	2014-07-07	Summer	Visagie et al [24]	doi.org/10.3114/fuse.2020.05.01	New species described in the cave
Penicillium speluncae	/	Ascomycota, Pezizomycotina, Eurotiomycetes	DNA linear	Penicillium speluncae strain DAOMC251696 18S ribosomal RNA gene, partial sequence; internal transcribed spacer 1, 5.8S ribosomal RNA gene, and internal transcribed spacer 2, complete sequence; and 28S ribosomal RNA gene, partial sequence	MG490864	811 bp	/	DAOMC251696	Grotte a la Patate cave	/	Canada, Quebec	cave wall	/	2014-07-07	Summer	Visagie et al [24]	doi.org/10.3114/fuse.2020.05.01	New species described in the cave
Cephalotrichum lignatile	/	Ascomycota, Pezizomycotina, Sordariomycetes	DNA linear	Cephalotrichum lignatile strain CBS 209.63 18S ribosomal RNA gene, partial sequence; internal transcribed spacer 1, 5.8S ribosomal RNA gene, and internal transcribed spacer 2, complete sequence; and 28S ribosomal RNA gene, partial sequence	KY249269	551 bp	/	CBS 209.63	/	/	Belgium	timber	/	/	/	Woudenberg et al [25]	https://doi.org/10.1016/j.simyco.2016.07.002	LC177624: Cephalotrichum microsporum gene for 28S ribosomal RNA, partial sequence, strain: CBS 209.63				NR_154842: Cephalotrichum lignatile CBS 209.63 ITS region; from TYPE material
Aspergillus asperescens	/	Ascomycota, Pezizomycotina, Eurotiomycetes	DNA linear	Aspergillus asperescens strain CBS 117.53 18S ribosomal RNA gene, partial sequence; internal transcribed spacer 1, 5.8S ribosomal RNA gene, and internal transcribed spacer 2, complete sequence; and 28S ribosomal RNA gene, partial sequence	KU866662	575 bp	/	CBS 117.53	/	/	Poland, Krakow	but dung	/	/	/	Chen et al. [26]	http://dx.doi.org/10.1016/j.simyco.2016.10.001.
Aspergillus asperescens	/	Ascomycota, Pezizomycotina, Eurotiomycetes		Aspergillus asperescens strain CBS 116.53 18S ribosomal RNA gene, partial sequence; internal transcribed spacer 1, 5.8S ribosomal RNA gene, and internal transcribed spacer 2, complete sequence; and 28S ribosomal RNA gene, partial sequence	KU866661	575 bp	/	CBS 116.53	/	/	UK, Wells	cave soil	/	/	/	Chen et al [26]	http://dx.doi.org/10.1016/j.simyco.2016.10.001.
Aspergillus fumigatus	/	Ascomycota, Pezizomycotina, Eurotiomycetes	DNA linear	Aspergillus fumigatus strain Afu0214M 18S ribosomal RNA gene, partial sequence; internal transcribed spacer 1, 5.8S ribosomal RNA gene, and internal transcribed spacer 2, complete sequence; and 28S ribosomal RNA gene, partial sequence		579 bp	/	Afu0214M	/	/	Poland, Lower Silesia	cave rock and water	/	2014-04-20	Spring	unpublished	/
Mortierella sp.	/	Mucoromycota, Mortierellomycotina, Mortierellomycetes	DNA linear	Mortierella sp. BlackDot 18S ribosomal RNA gene, partial sequence; internal transcribed spacer 1, 5.8S ribosomal RNA gene, and internal transcribed spacer 2, complete sequence; and 28S ribosomal RNA gene, partial sequence	KJ867234	672 bp	/	BlackDot	Carter Saltpeter Cave, TN	Ordovician Knox Dolomite Group	USA, Tennessee River Basin	Mn-oxide-rich cave sediments	/	/	/	Carmichael et al [27]	doi:10.1111/1758-2229.12291					KJ867236: Mortierella sp. BlackDot 18S ribosomal RNA gene, partial sequence (isti izolat, drugi nalaz u NCBI)	KJ867235: Mortierella sp. BlackDot 28S ribosomal RNA gene, partial sequence (isti izolat, drugi nalaz u NCBI)
Mortierella sp.	/	Mucoromycota, Mortierellomycotina, Mortierellomycetes	DNA linear	Mortierella sp. YECT3 18S ribosomal RNA gene, partial sequence; internal transcribed spacer 1, 5.8S ribosomal RNA gene, and internal transcribed spacer 2, complete sequence; and 28S ribosomal RNA gene, partial sequence	KJ867231	661 bp	/	YECT3	Carter Saltpeter Cave, TN	Ordovician Knox Dolomite Group	USA, Tennessee River Basin	Mn-oxide-rich cave sediments	/	/	/	Carmichael et al [27]	doi:10.1111/1758-2229.12291					KJ867233: Mortierella sp. YECT3 18S ribosomal RNA gene, partial sequence (isti izolat, drugi nalaz u NCBI)	KJ867232: Mortierella sp. YECT3 28S ribosomal RNA gene, partial sequence (isti izolat, drugi nalaz u NCBI)
Mortierella sp.	/	Mucoromycota, Mortierellomycotina, Mortierellomycetes	DNA linear	Mortierella sp. YECT1 18S ribosomal RNA gene, partial sequence; internal transcribed spacer 1, 5.8S ribosomal RNA gene, and internal transcribed spacer 2, complete sequence; and 28S ribosomal RNA gene, partial sequence	KJ867228	692 bp	/	YECT1	Carter Saltpeter Cave, TN	Ordovician Knox Dolomite Group	USA, Tennessee River Basin	Mn-oxide-rich cave sediments	/	/	/	Carmichael et al [27]	doi:10.1111/1758-2229.12291					KJ867230: Mortierella sp. YECT1 18S ribosomal RNA gene, partial sequence (isti izolat, drugi nalaz u NCBI)	KJ867229: Mortierella sp. YECT1 28S ribosomal RNA gene, partial sequence (isti izolat, drugi nalaz u NCBI)
Acremonium sp.	/	Ascomycota, Pezizomycotina, Sordariomycetes	DNA linear	Acremonium sp. CSPCBetsoh 18S ribosomal RNA gene, partial sequence; internal transcribed spacer 1, 5.8S ribosomal RNA gene, and internal transcribed spacer 2, complete sequence; and 28S ribosomal RNA gene, partial sequence	KJ867225	575 bp	/	CSPCBetsoh	Carter Saltpeter Cave, TN	Ordovician Knox Dolomite Group	USA, Tennessee River Basin	Mn-oxide-rich cave sediments	/	/	/	Carmichael et al [27]	doi:10.1111/1758-2229.12291					KJ867227: Acremonium sp. CSPCBetsoh 18S ribosomal RNA gene, partial sequence (isti izolat, drugi nalaz u NCBI)	KJ867226: Acremonium sp. CSPCBetsoh 28S ribosomal RNA gene, partial sequence (isti izolat, drugi nalaz u NCBI)
Acremonium sp.	/	Ascomycota, Pezizomycotina, Sordariomycetes	DNA linear	Acremonium sp. DCI1F 18S ribosomal RNA gene, partial sequence; internal transcribed spacer 1, 5.8S ribosomal RNA gene, and internal transcribed spacer 2, complete sequence; and 28S ribosomal RNA gene, partial sequence	KJ867210	575 bp	/	DCI1F	Carter Saltpeter Cave, TN	Ordovician Knox Dolomite Group	USA, Tennessee River Basin	Mn-oxide-rich cave sediments	/	/	/	Carmichael et al [27]	doi:10.1111/1758-2229.12291					KJ867212: Acremonium sp. DCI1F 18S ribosomal RNA gene, partial sequence (isti izolat, drugi nalaz u NCBI)	KJ867211: Acremonium sp. DCI1F 28S ribosomal RNA gene, partial sequence (isti izolat, drugi nalaz u NCBI)
Penicillium chrysogenum	/	Ascomycota, Pezizomycotina, Eurotiomycetes	DNA linear	Penicillium chrysogenum strain CBS 776.95 18S ribosomal RNA gene, partial sequence; internal transcribed spacer 1, 5.8S ribosomal RNA gene, and internal transcribed spacer 2, complete sequence; and 28S ribosomal RNA gene, partial sequence	JX997114	585 bp	/	CBS 776.95	Lechuguilla cave	/	USA: Carlsbad, New Mexico	???	/	/	/	Houbraken et al [28]	http://dx.doi.org/10.3767/003158512X660571
Penicillium rubens	/	Ascomycota, Pezizomycotina, Eurotiomycetes	DNA linear	Penicillium rubens strain DTO 148I3 18S ribosomal RNA gene, partial sequence; internal transcribed spacer 1, 5.8S ribosomal RNA gene, and internal transcribed spacer 2, complete sequence; and 28S ribosomal RNA gene, partial sequence	JX997008	585 bp	/	DTO 148I3	Lechuguilla cave	/	USA: Carlsbad, New Mexico	???	/	/	/	Houbraken et al [28]	http://dx.doi.org/10.3767/003158512X660571
Penicillium vanluykii	/	Ascomycota, Pezizomycotina, Eurotiomycetes	DNA linear	Penicillium vanluykii strain DTO 148I2 18S ribosomal RNA gene, partial sequence; internal transcribed spacer 1, 5.8S ribosomal RNA gene, and internal transcribed spacer 2, complete sequence; and 28S ribosomal RNA gene, partial sequence	JX997007	585 bp	/	DTO 148I2	Lechuguilla cave	/	USA: Carlsbad, New Mexico	???	/	/	/	Houbraken et al [28]	http://dx.doi.org/10.3767/003158512X660571
Pseudogymnoascus destructans	Geomyces destructans	Ascomycota, Pezizomycotina, Leotiomycetes	DNA linear	Geomyces destructans strain EsT-01062010 small subunit ribosomal RNA gene, partial sequence; internal transcribed spacer 1 and 5.8S ribosomal RNA gene, complete sequence; and internal transcribed spacer 2, partial sequence	JF502412	884 bp	/	EsT-01062010		/	Estonia	Myotis brandtii	/	2010-10-06	Autumn	Puechmaille et al [29]	doi:10.1371/journal.pone.0019167
Pseudogymnoascus destructans	Geomyces destructans	Ascomycota, Pezizomycotina, Leotiomycetes	DNA linear	Geomyces destructans isolate 19 small subunit ribosomal RNA gene, partial sequence; internal transcribed spacer 1, 5.8S ribosomal RNA gene, and internal transcribed spacer 2, complete sequence; and large subunit ribosomal RNA gene, partial sequence	HM584952	933 bp	isolate 19	/	Kralova Cave, Moravian Karst	/	Czech Republic	Myotis myotis, wing membranes of hibernating bats	49.3591, 16.4153	2010-03-18	Winter	Martinkova et al [30]	https://doi.org/10.1371/journal.pone.0013853
Pseudogymnoascus destructans	Geomyces destructans	Ascomycota, Pezizomycotina, Leotiomycetes	DNA linear	Geomyces destructans isolate 14 small subunit ribosomal RNA gene, partial sequence; internal transcribed spacer 1, 5.8S ribosomal RNA gene, and internal transcribed spacer 2, complete sequence; and large subunit ribosomal RNA gene, partial sequenc	HM584951	933 bp	isolate 14	/	Katerinska Cave, Moravian Karst	/	Czech Republic	Myotis myotis, wing membranes of hibernating bats	49.3611, 16.7095	2010-03-18	Winter	Martinkova et al [30]	https://doi.org/10.1371/journal.pone.0013853
Pseudogymnoascus destructans	Geomyces destructans	Ascomycota, Pezizomycotina, Leotiomycetes	DNA linear	Geomyces destructans isolate 8 small subunit ribosomal RNA gene, partial sequence; internal transcribed spacer 1, 5.8S ribosomal RNA gene, and internal transcribed spacer 2, complete sequence; and large subunit ribosomal RNA gene, partial sequence	HM584949	933 bp	isolate 8	/	Jestrabka Cave, Moravian Karst	/	Czech Republic	Myotis myotis, wing membranes of hibernating bats	49.3087, 16.6744	2010-03-06	Winter	Martinkova et al [30]	https://doi.org/10.1371/journal.pone.0013853
Pseudogymnoascus destructans	Geomyces destructans	Ascomycota, Pezizomycotina, Leotiomycetes	DNA linear	Geomyces destructans isolate 6 small subunit ribosomal RNA gene, partial sequence; internal transcribed spacer 1, 5.8S ribosomal RNA gene, and internal transcribed spacer 2, complete sequence; and large subunit ribosomal RNA gene, partial sequence	HM584948	933 bp	isolate 6	/	Nova Dratenicka Cave, Moravian Karst	/	Czech Republic	Myotis myotis, wing membranes of hibernating bats	49.2912, 16.7279	2010-03-06	Winter	Martinkova et al [30]	https://doi.org/10.1371/journal.pone.0013853
Pseudogymnoascus destructans	Geomyces destructans	Ascomycota, Pezizomycotina, Leotiomycetes	DNA linear	Geomyces destructans isolate 20674-9 small subunit ribosomal RNA gene, partial sequence; internal transcribed spacer 1 and 5.8S ribosomal RNA gene, complete sequence; and internal transcribed spacer 2, partial sequence	FJ170115	840 bp	20674-9	/	Aeolus Cave	/	USA: Taconic Mountains near East Dorset, Vermont	Myotis septentrionalis	/	between January and April of 2008	Winter / Spring	Gargas et al [31]	DOI: 10.5248/108.147	FJ231101: Geomyces destructans isolate 20674-9 18S small subunit ribosomal RNA gene, partial sequence
Pseudogymnoascus destructans	Geomyces destructans	Ascomycota, Pezizomycotina, Leotiomycetes	DNA linear	Geomyces destructans isolate 20674-10 small subunit ribosomal RNA gene, partial sequence; internal transcribed spacer 1, 5.8S ribosomal RNA gene, and internal transcribed spacer 2, complete sequence; and large subunit ribosomal RNA gene, partial sequence	EU884922	921 bp	20674-10	/	Aeolus Cave	/	USA: Taconic Mountains near East Dorset, Vermont	Myotis lucifugus	/	between January and April of 2008	Winter / Spring	Gargas et al [31]	DOI: 10.5248/108.147	FJ231102: Geomyces destructans isolate 20674-10 18S small subunit ribosomal RNA gene, partial sequence
Pseudogymnoascus destructans	Geomyces destructans	Ascomycota, Pezizomycotina, Leotiomycetes	DNA linear	Geomyces destructans isolate 20631-8 small subunit ribosomal RNA gene, partial sequence; internal transcribed spacer 1, 5.8S ribosomal RNA gene, and internal transcribed spacer 2, complete sequence; and large subunit ribosomal RNA gene, partial sequence	EU884920	921 bp	20631-8	/	Hailes Cave	/	USA: New York	Myotis lucifugus	/	between January and April of 2008	Winter / Spring	Gargas et al [31]	DOI: 10.5248/108.147	FJ231097: Geomyces destructans isolate 20631-8 18S small subunit ribosomal RNA gene, partial sequence
Aspergillus bertholletiae	/	Ascomycota, Pezizomycotina, Eurotiomycetes	DNA linear	Aspergillus bertholletiae isolate SKW_405 internal transcribed spacer 1, partial sequence; 5.8S ribosomal RNA gene and internal transcribed spacer 2, complete sequence; and large subunit ribosomal RNA gene, partial sequence	MW261813	570 bp	SKW_405	/	Sthreepura Cave - Kuruwita	Proterozoic metamorphic silicate rock terrain	Sri Lanka: Rathnapura district	cave wall	06°49’ 54.6’’ N and 08°22’ 27.8’’ E	2019-07-28	Summer	Silva et al [32]	https://doi.org/10.5038/1827-806X.50.1.2343
Aspergillus fumigatus	/	Ascomycota, Pezizomycotina, Eurotiomycetes	DNA linear	Aspergillus fumigatus isolate SKW_404 internal transcribed spacer 1, partial sequence; 5.8S ribosomal RNA gene and internal transcribed spacer 2, complete sequence; and large subunit ribosomal RNA gene, partial sequence	MW261812	572 bp	SKW_404	/	Sthreepura Cave - Kuruwita	Proterozoic metamorphic silicate rock terrain	Sri Lanka: Rathnapura district	cave wall	06°49’ 54.6’’ N and 08°22’ 27.8’’ E	2019-07-28	Summer	Silva et al [32]	https://doi.org/10.5038/1827-806X.50.1.2343
Penicillium meleagrinum var. viridiflavum	/	Ascomycota, Pezizomycotina, Eurotiomycetes	DNA linear	Penicillium meleagrinum var. viridiflavum isolate SKW_403 internal transcribed spacer 1, partial sequence; 5.8S ribosomal RNA gene, complete sequence; and internal transcribed spacer 2, partial sequence	MW261811	510 bp	SKW_403	/	Sthreepura Cave - Kuruwita	Proterozoic metamorphic silicate rock terrain	Sri Lanka: Rathnapura district	cave wall	06°49’ 54.6’’ N and 08°22’ 27.8’’ E	2019-07-28	Summer	Silva et al [32]	https://doi.org/10.5038/1827-806X.50.1.2343
Penicillium simplicissimum	Penicillium cremeogriseum	Ascomycota, Pezizomycotina, Eurotiomycetes	DNA linear	Penicillium cremeogriseum isolate SKW_402 internal transcribed spacer 1, partial sequence; 5.8S ribosomal RNA gene and internal transcribed spacer 2, complete sequence; and large subunit ribosomal RNA gene, partial sequence	MW261810	559 bp	SKW_402	/	Sthreepura Cave - Kuruwita	Proterozoic metamorphic silicate rock terrain	Sri Lanka: Rathnapura district	cave wall	06°49’ 54.6’’ N and 08°22’ 27.8’’ E	2019-07-28	Summer	Silva et al [32]	https://doi.org/10.5038/1827-806X.50.1.2343
Aspergillus fumigatus	/	Ascomycota, Pezizomycotina, Eurotiomycetes	DNA linear	Aspergillus fumigatus isolate SKW_301 internal transcribed spacer 1, partial sequence; 5.8S ribosomal RNA gene and internal transcribed spacer 2, complete sequence; and large subunit ribosomal RNA gene, partial sequence	MW261809	566 bp	SKW_301	/	Sthreepura Cave - Kuruwita	Proterozoic metamorphic silicate rock terrain		cave wall	06°49’ 54.6’’ N and 08°22’ 27.8’’ E	2019-07-28	Summer	Silva et al [32]	https://doi.org/10.5038/1827-806X.50.1.2343
Penicillium panissanguineum	/	Ascomycota, Pezizomycotina, Eurotiomycetes	DNA linear	Penicillium panissanguineum isolate SKW_104 internal transcribed spacer 1, partial sequence; 5.8S ribosomal RNA gene and internal transcribed spacer 2, complete sequence; and large subunit ribosomal RNA gene, partial sequence	MW261807	553 bp	SKW_104	/	Sthreepura Cave - Kuruwita	Proterozoic metamorphic silicate rock terrain		cave wall	06°49’ 54.6’’ N and 08°22’ 27.8’’ E	2019-07-28	Summer	Silva et al [32]	https://doi.org/10.5038/1827-806X.50.1.2343
Chaetomium sp.	/	Ascomycota, Pezizomycotina, Sordariomycetes	DNA linear	Chaetomium sp. strain 21M21 internal transcribed spacer 1, partial sequence; 5.8S ribosomal RNA gene and internal transcribed spacer 2, complete sequence; and large subunit ribosomal RNA gene, partial sequence	MK089526	542 bp	/	21M21	Magura Cave	/	Bulgaria	bat guano	/	/	/	unpublished	/	MK170449: Chaetomium sp. strain 21M21 beta-tubulin (tub2) gene, partial cds	MK170448: Chaetomium sp. strain 21M21 translation elongation factor 1-alpha (tef1a) gene, partial cds
Debaryomyces psychrosporus	/	Ascomycota, Saccharomycotina, Saccharomycetes	DNA linear	Debaryomyces psychrosporus strain NCAIM Y.01972 18S ribosomal RNA gene, partial sequence; internal transcribed spacer 1, 5.8S ribosomal RNA gene, and internal transcribed spacer 2, complete sequence; and 26S ribosomal RNA gene, partial sequence	HM769277	622 bp	/	NCAIM Y.01972	Crystal Eyes Cave (Cueva Ojos de Cristal)	/	Venezuela: Roraima Tepui Mountain	secondary mineral deposits (stalactites and stromatolites) -silicates	/	February 2009	Winter ?	Dlauchy et al [33]	DOI 10.1007/s10482-010-9534-1		2.700 m above the sea level			NG_066358: Debaryomyces psychrosporus NCAIM Y.01972 28S rRNA gene, partial sequence; from TYPE material	NG_064957: Debaryomyces psychrosporus NCAIM Y.01972 18S rRNA gene, partial sequence; from TYPE material		HM769276: Debaryomyces psychrosporus strain NCAIM Y.01972 18S ribosomal RNA gene, partial sequence	HM769275: Debaryomyces psychrosporus strain NCAIM Y.01972 18S ribosomal RNA gene, partial sequence
Pseudogymnoascus destructans	Geomyces destructans	Ascomycota, Pezizomycotina, Leotiomycetes	DNA linear	Pseudogymnoascus destructans strain ATCC MYA 4855 18S ribosomal RNA gene, partial sequence; internal transcribed spacer 1, 5.8S ribosomal RNA gene, and internal transcribed spacer 2, complete sequence; and 28S ribosomal RNA gene, partial sequence	KF686759	525 bp	/	ATCC MYA 4855	Williams Hotel Mine	/	USA: New York, Ulster County	Myotis lucifugus, wing skin	/	February 2008	Winter	Reynolds & Barton [22]	https://doi.org/10.1371/journal.pone.0086437	American Type Culture Collection
Pseudogymnoascus sp.	Geomyces sp.	Ascomycota, Pezizomycotina, Leotiomycetes	DNA linear	Pseudogymnoascus sp. BL578 18S ribosomal RNA gene, partial sequence; internal transcribed spacer 1, 5.8S ribosomal RNA gene, and internal transcribed spacer 2, complete sequence; and 28S ribosomal RNA gene, partial sequence	KF686752	568 bp	/	BL578	/	/	USA, Tennessee	Myotis lucifugus, fur	/	/	/	Reynolds & Barton [22]	https://doi.org/10.1371/journal.pone.0086437
Hypocrea pachybasioides	/	Ascomycota, Pezizomycotina, Sordariomycetes	DNA linear	Hypocrea pachybasioides isolate FFJC 5 internal transcribed spacer 1, partial sequence; 5.8S ribosomal RNA gene, complete sequence; and internal transcribed spacer 2, partial sequence	KF913643	586 bp	FFJC 5	/	Jarkowicka cave	/	Poland: Karkonosze mountains (south-west of Poland), within the Lasocki Grzbiet massif, 750 MAMSL	air, inside	/	July 18, 2013	Summer	Pusz et al [34]	DOI: 10.1080/01490451.2014.925010
Phoma herbarum	Peyronellaea herbarum / Phyllosticta glycyrrhizae / Sphaeria tageticola	Ascomycota, Pezizomycotina, Sordariomycetes	DNA linear	Phoma herbarum isolate FFJC 6 internal transcribed spacer 1, partial sequence; 5.8S ribosomal RNA gene, complete sequence; and internal transcribed spacer 2, partial sequence	KF876838	513 bp	FFJC 6	/	Jarkowicka cave	/	Poland: Karkonosze mountains (south-west of Poland), within the Lasocki Grzbiet massif, 750 MAMSL	air outside, rock wall	/	July 18, 2013	Summer	Pusz et al [34]	DOI: 10.1080/01490451.2014.925010
Penicillium spinulosum	/	Ascomycota, Pezizomycotina, Eurotiomycetes	DNA linear	Penicillium spinulosum isolate FFJC 16 internal transcribed spacer 1, partial sequence; 5.8S ribosomal RNA gene, complete sequence; and internal transcribed spacer 2, partial sequence	KF876837	545 bp	FFJC 16	/	Jarkowicka cave	/	Poland: Karkonosze mountains (south-west of Poland), within the Lasocki Grzbiet massif, 750 MAMSL	air outside, air inside, rock wall	/	July 18, 2013	Summer	Pusz et al [34]	DOI: 10.1080/01490451.2014.925010
Penicillium glabrum	/	Ascomycota, Pezizomycotina, Eurotiomycetes	DNA linear	Penicillium glabrum isolate FFJC 14 internal transcribed spacer 1, partial sequence; 5.8S ribosomal RNA gene, complete sequence; and internal transcribed spacer 2, partial sequence	KF876836	543 bp	FFJC 14	/	Jarkowicka cave	/	Poland: Karkonosze mountains (south-west of Poland), within the Lasocki Grzbiet massif, 750 MAMSL	air outside, rock wall	/	July 18, 2013	Summer	Pusz et al [34]	DOI: 10.1080/01490451.2014.925010
Penicillium chrysogenum	Penicillium notatum	Ascomycota, Pezizomycotina, Eurotiomycetes	DNA linear	Penicillium chrysogenum isolate FFJC 31 internal transcribed spacer 1, partial sequence; 5.8S ribosomal RNA gene, complete sequence; and internal transcribed spacer 2, partial sequence	KF876835	557 bp	FFJC 31	/	Jarkowicka cave	/	Poland: Karkonosze mountains (south-west of Poland), within the Lasocki Grzbiet massif, 750 MAMSL	rock wall	/	July 18, 2013	Summer	Pusz et al [34]	DOI: 10.1080/01490451.2014.925010
Penicillium brevicompactum	Penicillium brunneostoloniferum / Penicillium stoloniferum / Penicillium volgaense	Ascomycota, Pezizomycotina, Eurotiomycetes	DNA linear	Penicillium brevicompactum isolate FFJC 26 internal transcribed spacer 1, partial sequence; 5.8S ribosomal RNA gene, complete sequence; and internal transcribed spacer 2, partial sequence	KF876834	549 bp	FFJC 26	/	Jarkowicka cave	/	Poland: Karkonosze mountains (south-west of Poland), within the Lasocki Grzbiet massif, 750 MAMSL	air outside	/	July 18, 2013	Summer	Pusz et al [34]	DOI: 10.1080/01490451.2014.925010
Paraphaeosphaeria sporulosa	Paraconiothyrium sporulosum / Coniothyrium sporulosum	Ascomycota, Pezizomycotina, Dothideomycetes	DNA linear	Paraconiothyrium sporulosum isolate FFJC 23 internal transcribed spacer 1, partial sequence; 5.8S ribosomal RNA gene, complete sequence; and internal transcribed spacer 2, partial sequence	KF876833	569 bp	FFJC 23	/	Jarkowicka cave	/	Poland: Karkonosze mountains (south-west of Poland), within the Lasocki Grzbiet massif, 750 MAMSL	air outside	/	July 18, 2013	Summer	Pusz et al [34]	DOI: 10.1080/01490451.2014.925010
Cordyceps fumosorosea	Isaria fumosorosea / Paecilomyces fumosoroseus / Spicaria fumosorosea	Ascomycota, Pezizomycotina, Sordariomycetes	DNA linear	Isaria fumosorosea isolate FFJC 27 internal transcribed spacer 1, partial sequence; 5.8S ribosomal RNA gene, complete sequence; and internal transcribed spacer 2, partial sequence	KF876832	555 bp	FFJC 27	/	Jarkowicka cave	/	Poland: Karkonosze mountains (south-west of Poland), within the Lasocki Grzbiet massif, 750 MAMSL	???	/	July 18, 2013	Summer	unpublished	/
Neurospora tetrasperma	/	Ascomycota, Pezizomycotina, Sordariomycetes	DNA linear	Neurospora tetrasperma isolate FFJC 33 internal transcribed spacer 1, partial sequence; 5.8S ribosomal RNA gene, complete sequence; and internal transcribed spacer 2, partial sequence	KF876831	555 bp	FFJC 33	/	Jarkowicka cave	/	Poland: Karkonosze mountains (south-west of Poland), within the Lasocki Grzbiet massif, 750 MAMSL	air, inside	/	July 18, 2013	Summer	Pusz et al [34]	DOI: 10.1080/01490451.2014.925010
Mucor luteus	/	Mucoromycota, Mucoromycotina, Mucoromycetes	DNA linear	Mucor luteus isolate FFJC 8 internal transcribed spacer 1, partial sequence; 5.8S ribosomal RNA gene, complete sequence; and internal transcribed spacer 2, partial sequence	KF876830	611 bp	FFJC 8	/	Jarkowicka cave	/	Poland: Karkonosze mountains (south-west of Poland), within the Lasocki Grzbiet massif, 750 MAMSL	Rock wall	/	July 18, 2013	Summer	Pusz et al [34]	DOI: 10.1080/01490451.2014.925010
Mucor hiemalis	/	Mucoromycota, Mucoromycotina, Mucoromycetes	DNA linear	Mucor hiemalis isolate FFJC 12 internal transcribed spacer 1, partial sequence; 5.8S ribosomal RNA gene, complete sequence; and internal transcribed spacer 2, partial sequence	KF876829	1212 bp	FFJC 12	/	Jarkowicka cave	/	Poland: Karkonosze mountains (south-west of Poland), within the Lasocki Grzbiet massif, 750 MAMSL	air outside, rock wall	/	July 18, 2013	Summer	Pusz et al [34]	DOI: 10.1080/01490451.2014.925010
Linnemannia hyalina	Mortierella hyalina	Mucoromycota, Mortierellomycotina, Mortierellomycetes	DNA linear	Mortierella hyalina isolate FFJC 24 internal transcribed spacer 1, partial sequence; 5.8S ribosomal RNA gene, complete sequence; and internal transcribed spacer 2, partial sequence	KF876828	621 bp	FFJC 24	/	Jarkowicka cave	/	Poland: Karkonosze mountains (south-west of Poland), within the Lasocki Grzbiet massif, 750 MAMSL	air outside	/	July 18, 2013	Summer	Pusz et al [34]	DOI: 10.1080/01490451.2014.925010
Pseudopithomyces chartarum	Leptosphaerulina chartarum / Piricauda chartarum / Pithomyces chartarum / Sporidesmium bakeri / Sporidesmium chartarum	Ascomycota, Pezizomycotina, Dothideomycetes	DNA linear	Leptosphaerulina chartarum isolate FFJC 21 internal transcribed spacer 1, partial sequence; 5.8S ribosomal RNA gene, complete sequence; and internal transcribed spacer 2, partial sequence	KF876827	1103 bp	FFJC 21	/	Jarkowicka cave	/	Poland: Karkonosze mountains (south-west of Poland), within the Lasocki Grzbiet massif, 750 MAMSL	air outside	/	July 18, 2013	Summer	Pusz et al [34]	DOI: 10.1080/01490451.2014.925010
Trichocladium griseum	Humicola grisea / Humicola veronae	Ascomycota, Pezizomycotina, Sordariomycetes	DNA linear	Humicola grisea isolate FFJC 19 internal transcribed spacer 1, partial sequence; 5.8S ribosomal RNA gene, complete sequence; and internal transcribed spacer 2, partial sequence	KF876826	529 bp	FFJC 19	/	Jarkowicka cave	/	Poland: Karkonosze mountains (south-west of Poland), within the Lasocki Grzbiet massif, 750 MAMSL	air inside	/	July 18, 2013	Summer	Pusz et al [34]	DOI: 10.1080/01490451.2014.925010
Alternaria abundans	Embellisia abundans	Ascomycota, Pezizomycotina, Dothideomycetes	DNA linear	Embellisia abundans isolate FFJC 20 internal transcribed spacer 1, partial sequence; 5.8S ribosomal RNA gene, complete sequence; and internal transcribed spacer 2, partial sequence	KF876825	571 bp	FFJC 20	/	Jarkowicka cave	/	Poland: Karkonosze mountains (south-west of Poland), within the Lasocki Grzbiet massif, 750 MAMSL	air outside, rock wall	/	July 18, 2013	Summer	Pusz et al [34]	DOI: 10.1080/01490451.2014.925010
Cladosporium uredinicola	/	Ascomycota, Pezizomycotina, Dothideomycetes	DNA linear	Cladosporium uredinicola isolate FFJC 32 internal transcribed spacer 1, partial sequence; 5.8S ribosomal RNA gene, complete sequence; and internal transcribed spacer 2, partial sequence	KF876824	522 bp	FFJC 32	/	Jarkowicka cave	/	Poland: Karkonosze mountains (south-west of Poland), within the Lasocki Grzbiet massif, 750 MAMSL	rock wall	/	July 18, 2013	Summer	Pusz et al [34]	DOI: 10.1080/01490451.2014.925010
Cladosporium cladosporioides	/	Ascomycota, Pezizomycotina, Dothideomycetes	DNA linear	Cladosporium cladosporioides isolate FFJC 10 internal transcribed spacer 1, partial sequence; 5.8S ribosomal RNA gene, complete sequence; and internal transcribed spacer 2, partial sequence	KF876823	522 bp	FFJC 10	/	Jarkowicka cave	/	Poland: Karkonosze mountains (south-west of Poland), within the Lasocki Grzbiet massif, 750 MAMSL	air outside, air inside, rock wall	/	July 18, 2013	Summer	Pusz et al [34]	DOI: 10.1080/01490451.2014.925010
Aspergillus niger	/	Ascomycota, Pezizomycotina, Eurotiomycetes	DNA linear	Aspergillus niger isolate FFJC 2 internal transcribed spacer 1, partial sequence; 5.8S ribosomal RNA gene, complete sequence; and internal transcribed spacer 2, partial sequence	KF876822	560 bp	FFJC 2 i	/	Jarkowicka cave	/	Poland: Karkonosze mountains (south-west of Poland), within the Lasocki Grzbiet massif, 750 MAMSL	rock wall	/	July 18, 2013	Summer	Pusz et al [34]	DOI: 10.1080/01490451.2014.925010
Aspergillus fumigatus	/	Ascomycota, Pezizomycotina, Eurotiomycetes	DNA linear	Aspergillus fumigatus isolate FFJC 15 internal transcribed spacer 1, partial sequence; 5.8S ribosomal RNA gene, complete sequence; and internal transcribed spacer 2, partial sequence	KF876821	562 bp	FFJC 15	/	Jarkowicka cave	/	Poland: Karkonosze mountains (south-west of Poland), within the Lasocki Grzbiet massif, 750 MAMSL	air inside	/	July 18, 2013	Summer	Pusz et al [34]	DOI: 10.1080/01490451.2014.925010
Alternaria tenuissima	/	Ascomycota, Pezizomycotina, Dothideomycetes	DNA linear	Alternaria tenuissima isolate FFJC 13 internal transcribed spacer 1, partial sequence; 5.8S ribosomal RNA gene, complete sequence; and internal transcribed spacer 2, partial sequence	KF876820	539 bp	FFJC 13	/	Jarkowicka cave	/	Poland: Karkonosze mountains (south-west of Poland), within the Lasocki Grzbiet massif, 750 MAMSL	rock wall	/	July 18, 2013	Summer	Pusz et al [34]	DOI: 10.1080/01490451.2014.925010
Alternaria alternata	/	Ascomycota, Pezizomycotina, Dothideomycetes	DNA linear	Alternaria alternata isolate FFJC 11 internal transcribed spacer 1, partial sequence; 5.8S ribosomal RNA gene, complete sequence; and internal transcribed spacer 2, partial sequence	KF876819	539 bp	FFJC 11	/	Jarkowicka cave	/	Poland: Karkonosze mountains (south-west of Poland), within the Lasocki Grzbiet massif, 750 MAMSL	air outside, air inside,	/	July 18, 2013	Summer	Pusz et al [34]	DOI: 10.1080/01490451.2014.925010
Epicoccum nigrum	/	Ascomycota, Pezizomycotina, Dothideomycetes	DNA linear	Epicoccum nigrum isolate FFJC 8 internal transcribed spacer 1, partial sequence; 5.8S ribosomal RNA gene and internal transcribed spacer 2, complete sequence; and 28S ribosomal RNA gene, partial sequence	KF769446	516 bp	FFJC 8	/	Jarkowicka cave	/	Poland: Karkonosze mountains (south-west of Poland), within the Lasocki Grzbiet massif, 750 MAMSL	air inside, air outside, rock wall	/	July 18, 2013	Summer	Pusz et al [34]	DOI: 10.1080/01490451.2014.925010
Trichosporiella cerebriformis	Sporotrichum cerebriforme / Streptomyces cerebriformis	Ascomycota, Pezizomycotina, Incertae sedis	DNA linear	Trichosporiella cerebriformis isolate UWR_333 small subunit ribosomal RNA gene, partial sequence; internal transcribed spacer 1, 5.8S ribosomal RNA gene, and internal transcribed spacer 2, complete sequence; and large subunit ribosomal RNA gene, partial sequence	OQ073916	552 bp	UWR_333	/	Brestovská Cave	/	Slovakia:Tatra National Park in Slovakia at the foot of the western Tatra Mountains	soil and sediment	/	/	/	unpublished
Trichoderma atroviride	/	Ascomycota, Pezizomycotina, Sordariomycetes	DNA linear	Trichoderma atroviride isolate UWR_332 small subunit ribosomal RNA gene, partial sequence; internal transcribed spacer 1 and 5.8S ribosomal RNA gene, complete sequence; and internal transcribed spacer 2, partial sequence	OQ073915	545 bp	UWR_332	/	Brestovská Cave	/	Slovakia:Tatra National Park in Slovakia at the foot of the western Tatra Mountains	soil and sediment	/	/	/	unpublished
Penicillium commune	Penicillium flavoglaucum / Penicillium lanosoviride	Ascomycota, Pezizomycotina, Eurotiomycetes	DNA linear	Penicillium commune isolate UWR_328 internal transcribed spacer 1, partial sequence; 5.8S ribosomal RNA gene, complete sequence; and internal transcribed spacer 2, partial sequence	OQ073911	520 bp	UWR_328	/	Brestovská Cave	/	Slovakia:Tatra National Park in Slovakia at the foot of the western Tatra Mountains	soil and sediment	/	/	/	unpublished
Penicillium camemberti	Penicillium biforme / Penicillium candidum / Penicillium caseicola	Ascomycota, Pezizomycotina, Eurotiomycetes	DNA linear	Penicillium camemberti isolate UWR_326 internal transcribed spacer 1, partial sequence; 5.8S ribosomal RNA gene, complete sequence; and internal transcribed spacer 2, partial sequence	OQ073909	507 bp	UWR_326	/	Brestovská Cave	/	Slovakia:Tatra National Park in Slovakia at the foot of the western Tatra Mountains	soil and sediment	/	/	/	unpublished
Podila minutissima	Mortierella minutissima	Mucoromycota, Mortierellomycotina, Mortierellomycetes	DNA linear	Podila minutissima isolate UWR_323 small subunit ribosomal RNA gene, partial sequence; internal transcribed spacer 1 and 5.8S ribosomal RNA gene, complete sequence; and internal transcribed spacer 2, partial sequence	OQ073906	552 bp	UWR_323	/	Brestovská Cave	/	Slovakia:Tatra National Park in Slovakia at the foot of the western Tatra Mountains	soil and sediment	/	/	/	unpublished
Linnemannia hyalina	Hydrophora hyalina / Mortierella hyalina / Mucor paolettianus	Mucoromycota, Mortierellomycotina, Mortierellomycetes	DNA linear	Linnemannia hyalina isolate UWR_322 internal transcribed spacer 1, partial sequence; 5.8S ribosomal RNA gene, complete sequence; and internal transcribed spacer 2, partial sequence	OQ073905	584 bp	UWR_322	/	Brestovská Cave	/	Slovakia:Tatra National Park in Slovakia at the foot of the western Tatra Mountains	soil and sediment	/	/	/	unpublished
Akanthomyces muscarius	Cephalosporium muscarium / Lecanicillium muscarium	Ascomycota, Pezizomycotina, Sordariomycetes	DNA linear	Akanthomyces muscarius isolate UWR_319 small subunit ribosomal RNA gene, partial sequence; internal transcribed spacer 1 and 5.8S ribosomal RNA gene, complete sequence; and internal transcribed spacer 2, partial sequence	OQ073902	526 bp	UWR_319	/	Brestovská Cave	/	Slovakia:Tatra National Park in Slovakia at the foot of the western Tatra Mountains	soil and sediment	/	/	/	unpublished
Cephalotrichum stemonitis	Cephalotrichum setosum / Ceratopodium pusillum / Isaria stemonitis / Ceratopodium typhinum / Doratomyces stemonitis / Periconia setosa / Sporocybe setosa / Stysanus stemonitis	Ascomycota, Pezizomycotina, Sordariomycetes	DNA linear	Cephalotrichum stemonitis isolate UWR_318 small subunit ribosomal RNA gene, partial sequence; internal transcribed spacer 1 and 5.8S ribosomal RNA gene, complete sequence; and internal transcribed spacer 2, partial sequence	OQ073901	506 bp	UWR_318	/	Brestovská Cave	/	Slovakia:Tatra National Park in Slovakia at the foot of the western Tatra Mountains	soil and sediment	/	/	/	unpublished
Cephalotrichum hinnuleum	/	Ascomycota, Pezizomycotina, Sordariomycetes	DNA linear	Cephalotrichum hinnuleum isolate UWR_315 internal transcribed spacer 1, partial sequence; 5.8S ribosomal RNA gene, complete sequence; and internal transcribed spacer 2, partial sequence	OQ073898	503 bp	UWR_31	/	Brestovská Cave	/	Slovakia:Tatra National Park in Slovakia at the foot of the western Tatra Mountains	soil and sediment	/	/	/	unpublished
Talaromyces cavernicola	/	Ascomycota, Pezizomycotina, Eurotiomycetes	DNA linear	Talaromyces sp. VA-2022a strain URM 8449 internal transcribed spacer 1, partial sequence; 5.8S ribosomal RNA gene and internal transcribed spacer 2, complete sequence; and large subunit ribosomal RNA gene, partial sequence	ON862936	524 bp	VA-2022a	URM 8449	The Abrigo do Letreiro cave	/	Brazil	cave air	5°4’14.88’’S and 37°32’1.51’’W	/	/	Alves et al [35]	doi.org/10.3114/fuse.2022.10.06	New species described in the cave
Talaromyces cavernicola	/	Ascomycota, Pezizomycotina, Eurotiomycetes	DNA linear	Talaromyces sp. VA-2022a strain URM 8448 internal transcribed spacer 1, partial sequence; 5.8S ribosomal RNA gene and internal transcribed spacer 2, complete sequence; and large subunit ribosomal RNA gene, partial sequence	ON862935	524 bp	VA-2022a	URM 8448	The Abrigo do Letreiro cave	/	Brazil: Rio Grande di Norte	cave air	5°4’14.88’’S and 37°32’1.51’’W	/	/	Alves et al [35]	doi.org/10.3114/fuse.2022.10.06	New species described in the cave
Pseudolecanicillium caatingaense	/	Ascomycota, Pezizomycotina, Sordariomycetes	DNA linear	Pezizomycotina sp. VA-2022a strain URM 8442 internal transcribed spacer 1, partial sequence; 5.8S ribosomal RNA gene and internal transcribed spacer 2, complete sequence; and large subunit ribosomal RNA gene, partial sequence	ON862934	535 bp	VA-2022a	URM 8442	The Abrigo do Letreiro cave	/	Brazil: Rio Grande di Norte	cave air	5°4’14.88’’S and 37°32’1.51’’W	/	/	Alves et al [35]	doi.org/10.3114/fuse.2022.10.06	New genus and species described in the cave	ON862926: Pezizomycotina sp. VA-2022a strain URM 8442 large subunit ribosomal RNA gene, partial sequence
Pseudolecanicillium caatingaense	/	Ascomycota, Pezizomycotina, Sordariomycetes	DNA linear	Pezizomycotina sp. VA-2022a strain URM 8446 internal transcribed spacer 1, partial sequence; 5.8S ribosomal RNA gene and internal transcribed spacer 2, complete sequence; and large subunit ribosomal RNA gene, partial sequence	ON862933	535 bp	VA-2022a	URM 8446	The Abrigo do Letreiro cave	/	Brazil: Rio Grande di Norte	cave air	5°4’14.88’’S and 37°32’1.51’’W	/	/	Alves et al [35]	doi.org/10.3114/fuse.2022.10.06	New genus and species described in the cave	ON862925: Pezizomycotina sp. VA-2022a strain URM 8446 large subunit ribosomal RNA gene, partial sequence
Malbranchea cavernosa	/	Ascomycota, Pezizomycotina, Eurotiomycetes	DNA linear	Auxarthron sp. VA-2022a strain URM 8534 small subunit ribosomal RNA gene, partial sequence; internal transcribed spacer 1, 5.8S ribosomal RNA gene, and internal transcribed spacer 2, complete sequence; and large subunit ribosomal RNA gene, partial sequence	ON862931	548 bp	VA-2022a	URM 8534	The Abrigo do Letreiro cave	/	Brazil: Rio Grande di Norte	cave sediment	5°4’14.88’’S and 37°32’1.51’’W	/	/	Alves et al [35]	doi.org/10.3114/fuse.2022.10.06	New species described in the cave	ON862924: Auxarthron sp. VA-2022a strain R23 large subunit ribosomal RNA gene, partial sequence
Malbranchea cavernosa	/	Ascomycota, Pezizomycotina, Eurotiomycetes	DNA linear	Auxarthron sp. VA-2022a strain URM 8445 small subunit ribosomal RNA gene, partial sequence; internal transcribed spacer 1, 5.8S ribosomal RNA gene, and internal transcribed spacer 2, complete sequence; and large subunit ribosomal RNA gene, partial sequence	ON862930	548 bp	VA-2022a	URM 8445	The Abrigo do Letreiro cave	/	Brazil: Rio Grande di Norte	cave air	5°4’14.88’’S and 37°32’1.51’’W	/	/	Alves et al [35]	doi.org/10.3114/fuse.2022.10.06	New species described in the cave	ON862923: Auxarthron sp. VA-2022a strain URM 8445 large subunit ribosomal RNA gene, partial sequence
Malbranchea cavernosa	/	Ascomycota, Pezizomycotina, Eurotiomycetes	DNA linear	Auxarthron sp. VA-2022a strain URM 8443 small subunit ribosomal RNA gene, partial sequence; internal transcribed spacer 1, 5.8S ribosomal RNA gene, and internal transcribed spacer 2, complete sequence; and large subunit ribosomal RNA gene, partial sequence	ON862929	548 bp	VA-2022a	URM 8443	The Abrigo do Letreiro cave	/	Brazil: Rio Grande di Norte	cave air	5°4’14.88’’S and 37°32’1.51’’W	/	/	Alves et al [35]	doi.org/10.3114/fuse.2022.10.06	New species described in the cave	ON862922: Auxarthron sp. VA-2022a strain URM 8443 large subunit ribosomal RNA gene, partial sequence
Aspergillus lebretii	/	Ascomycota, Pezizomycotina, Eurotiomycetes	DNA linear	Aspergillus sp. 'fluffy' strain URM 8451 small subunit ribosomal RNA gene, partial sequence; internal transcribed spacer 1 and 5.8S ribosomal RNA gene, complete sequence; and internal transcribed spacer 2, partial sequence	ON862928	512 bp	/	URM 8451	The Abrigo do Letreiro cave	/	Brazil: Rio Grande di Norte	cave air	5°4’14.88’’S and 37°32’1.51’’W	/	/	Alves et al [35]	doi.org/10.3114/fuse.2022.10.06	New species described in the cave
Aspergillus lebretii	/	Ascomycota, Pezizomycotina, Eurotiomycetes	DNA linear	Aspergillus sp. 'fluffy' strain URM 8450 small subunit ribosomal RNA gene, partial sequence; internal transcribed spacer 1 and 5.8S ribosomal RNA gene, complete sequence; and internal transcribed spacer 2, partial sequence	ON862927	512 bp	/	URM 845	The Abrigo do Letreiro cave	/	Brazil: Rio Grande di Norte	cave air	5°4’14.88’’S and 37°32’1.51’’W	/	/	Alves et al [35]	doi.org/10.3114/fuse.2022.10.06	New species described in the cave
Sympodiomycopsis paphiopedili	/	Basidiomycota, Ustilaginomycotina, Exobasidiomycetes	DNA linear	Sympodiomycopsis paphiopedili isolate E26 small subunit ribosomal RNA gene, partial sequence; internal transcribed spacer 1 and 5.8S ribosomal RNA gene, complete sequence; and internal transcribed spacer 2, partial sequence	ON795095	588 bp	E26	/	The Abrigo do Letreiro cave	/	Brazil: Rio Grande di Norte	cave air	5°4’14.88’’S and 37°32’1.51’’W	/	/	Alves et al [35]	doi.org/10.3114/fuse.2022.10.06		ON795098: Sympodiomycopsis paphiopedili isolate E26 large subunit ribosomal RNA gene, partial sequence
Penicillium sp.	/	Ascomycota, Pezizomycotina, Eurotiomycetes	DNA linear	Penicillium sp. isolate T33 internal transcribed spacer 1, partial sequence; 5.8S ribosomal RNA gene and internal transcribed spacer 2, complete sequence; and large subunit ribosomal RNA gene, partial sequence	ON795094	578 bp	T33	/	The Abrigo do Letreiro cave	/	Brazil: Rio Grande di Norte	cave air	5°4’14.88’’S and 37°32’1.51’’W	/	/	Alves et al [35]	doi.org/10.3114/fuse.2022.10.06
Penicillium sp.	/	Ascomycota, Pezizomycotina, Eurotiomycetes	DNA linear	Penicillium sp. isolate T12 internal transcribed spacer 1, partial sequence; 5.8S ribosomal RNA gene and internal transcribed spacer 2, complete sequence; and large subunit ribosomal RNA gene, partial sequence	ON795093	579 bp	T12	/	The Abrigo do Letreiro cave	/	Brazil: Rio Grande di Norte	cave sediment	5°4’14.88’’S and 37°32’1.51’’W	/	/	Alves et al [35]	doi.org/10.3114/fuse.2022.10.06
Penicillium guanacastense	/	Ascomycota, Pezizomycotina, Eurotiomycetes	DNA linear	Penicillium guanacastense isolate M12 internal transcribed spacer 1, partial sequence; 5.8S ribosomal RNA gene and internal transcribed spacer 2, complete sequence; and large subunit ribosomal RNA gene, partial sequence	ON795092	526 bp	M12	/	The Abrigo do Letreiro cave	/	Brazil: Rio Grande di Norte	cave air	5°4’14.88’’S and 37°32’1.51’’W	/	/	Alves et al [35]	doi.org/10.3114/fuse.2022.10.06
Penicillium copticola	/	Ascomycota, Pezizomycotina, Eurotiomycetes	DNA linear	Penicillium copticola isolate R22 internal transcribed spacer 1, partial sequence; 5.8S ribosomal RNA gene and internal transcribed spacer 2, complete sequence; and large subunit ribosomal RNA gene, partial sequence	ON795091	582 bp	R 22	/	The Abrigo do Letreiro cave	/	Brazil: Rio Grande di Norte	cave sediment	5°4’14.88’’S and 37°32’1.51’’W	/	/	Alves et al [35]	doi.org/10.3114/fuse.2022.10.06
Penicillium citrinum	Penicillium baradicum / Penicillium botryosum / Penicillium sartoryi / Penicillium steckii	Ascomycota, Pezizomycotina, Eurotiomycetes	DNA linear	Penicillium citrinum isolate T26 internal transcribed spacer 1, partial sequence; 5.8S ribosomal RNA gene and internal transcribed spacer 2, complete sequence; and large subunit ribosomal RNA gene, partial sequence	ON795089	545 bp	T26	/	The Abrigo do Letreiro cave	/	Brazil: Rio Grande di Norte	cave sediment	5°4’14.88’’S and 37°32’1.51’’W	/	/	Alves et al [35]	doi.org/10.3114/fuse.2022.10.06
Ovatospora sp.	/	Ascomycota, Pezizomycotina, Sordariomycetes	DNA linear	Ovatospora sp. isolate R33 internal transcribed spacer 1, partial sequence; 5.8S ribosomal RNA gene and internal transcribed spacer 2, complete sequence; and large subunit ribosomal RNA gene, partial sequence	ON795088	526 bp	R33	/	The Abrigo do Letreiro cave	/	Brazil: Rio Grande di Norte	cave sediment	5°4’14.88’’S and 37°32’1.51’’W	/	/	Alves et al [35]	doi.org/10.3114/fuse.2022.10.06
Fusarium cf. solani	/	Ascomycota, Pezizomycotina, Sordariomycetes	DNA linear	Fusarium cf. solani isolate R29 internal transcribed spacer 1, partial sequence; 5.8S ribosomal RNA gene and internal transcribed spacer 2, complete sequence; and large subunit ribosomal RNA gene, partial sequence	ON795087	561 bp	R29	/	The Abrigo do Letreiro cave	/	Brazil: Rio Grande di Norte	cave sediment	5°4’14.88’’S and 37°32’1.51’’W	/	/	Alves et al [35]	doi.org/10.3114/fuse.2022.10.06
Humicola sp.		Ascomycota, Pezizomycotina, Sordariomycetes	DNA linear	Humicola sp. isolate T39 internal transcribed spacer 1, partial sequence; 5.8S ribosomal RNA gene and internal transcribed spacer 2, complete sequence; and large subunit ribosomal RNA gene, partial sequence	ON795083	559 bp	T39	/	The Abrigo do Letreiro cave	/	Brazil: Rio Grande di Norte	cave sediment	5°4’14.88’’S and 37°32’1.51’’W	/	/	Alves et al [35]	doi.org/10.3114/fuse.2022.10.06
Humicola sp.	/	Ascomycota, Pezizomycotina, Sordariomycetes	DNA linear	Humicola sp. isolate T27 internal transcribed spacer 1, partial sequence; 5.8S ribosomal RNA gene and internal transcribed spacer 2, complete sequence; and large subunit ribosomal RNA gene, partial sequence	ON795082	556 bp	T27	/	The Abrigo do Letreiro cave	/	Brazil: Rio Grande di Norte	cave sediment	5°4’14.88’’S and 37°32’1.51’’W	/	/	Alves et al [35]	doi.org/10.3114/fuse.2022.10.06
Gymnascella hyalinospora	Arachniotus hyalinosporus / Gymnoascus hyalinosporus / Narasimhella hyalinospora / Pseudoarachniotus hyalinosporus / Rollandina hyalinospora	Ascomycota, Pezizomycotina, Eurotiomycetes	DNA linear	Gymnascella hyalinospora isolate R16 internal transcribed spacer 1, partial sequence; 5.8S ribosomal RNA gene and internal transcribed spacer 2, complete sequence; and large subunit ribosomal RNA gene, partial sequence	ON795081	613 bp	R16	/	The Abrigo do Letreiro cave	/	Brazil: Rio Grande di Norte	cave sediment	5°4’14.88’’S and 37°32’1.51’’W	/	/	Alves et al [35]	doi.org/10.3114/fuse.2022.10.06
Edenia gomezpompae	/	Ascomycota, Pezizomycotina, Dothideomycetes	DNA linear	Edenia gomezpompae isolate F21 small subunit ribosomal RNA gene, partial sequence; internal transcribed spacer 1 and 5.8S ribosomal RNA gene, complete sequence; and internal transcribed spacer 2, partial sequence	ON795080	505 bp	F21	/	The Abrigo do Letreiro cave	/	Brazil: Rio Grande di Norte	cave air	5°4’14.88’’S and 37°32’1.51’’W	/	/	Alves et al [35]	doi.org/10.3114/fuse.2022.10.06
Cladosporium tenuissimum	/	Ascomycota, Pezizomycotina, Dothideomycetes	DNA linear	Cladosporium tenuissimum isolate T34 internal transcribed spacer 1, partial sequence; 5.8S ribosomal RNA gene and internal transcribed spacer 2, complete sequence; and large subunit ribosomal RNA gene, partial sequence	ON795078	547 bp	T34	/	The Abrigo do Letreiro cave	/	Brazil: Rio Grande di Norte	cave sediment	5°4’14.88’’S and 37°32’1.51’’W	/	/	Alves et al [35]	doi.org/10.3114/fuse.2022.10.06
Cladosporium subuliforme	/	Ascomycota, Pezizomycotina, Dothideomycetes	DNA linear	Cladosporium subuliforme isolate C18 internal transcribed spacer 1, partial sequence; 5.8S ribosomal RNA gene and internal transcribed spacer 2, complete sequence; and large subunit ribosomal RNA gene, partial sequence	ON795077	544 bp	C18	/	The Abrigo do Letreiro cave	/	Brazil: Rio Grande di Norte	cave sediment	5°4’14.88’’S and 37°32’1.51’’W	/	/	Alves et al [35]	doi.org/10.3114/fuse.2022.10.06
Cladosporium oxysporum	/	Ascomycota, Pezizomycotina, Dothideomycetes	DNA linear	Cladosporium oxysporum isolate T24 internal transcribed spacer 1, partial sequence; 5.8S ribosomal RNA gene and internal transcribed spacer 2, complete sequence; and large subunit ribosomal RNA gene, partial sequence	ON795076	549 bp	T24	/	The Abrigo do Letreiro cave	/	Brazil: Rio Grande di Norte	cave sediment	5°4’14.88’’S and 37°32’1.51’’W	/	/	Alves et al [35]	doi.org/10.3114/fuse.2022.10.06
Cladosporium oxysporum	/	Ascomycota, Pezizomycotina, Dothideomycetes	DNA linear	Cladosporium oxysporum isolate C17 internal transcribed spacer 1, partial sequence; 5.8S ribosomal RNA gene, complete sequence; and internal transcribed spacer 2, partial sequence	ON795075	514 bp	C17	/	The Abrigo do Letreiro cave	/	Brazil: Rio Grande di Norte	cave sediment	5°4’14.88’’S and 37°32’1.51’’W	/	/	Alves et al [35]	doi.org/10.3114/fuse.2022.10.06
Candida sp.	/	Ascomycota, Saccharomycotina, Saccharomycetes	DNA linear	Candida sp. (in: Saccharomycetales) isolate M32 small subunit ribosomal RNA gene, partial sequence; internal transcribed spacer 1 and 5.8S ribosomal RNA gene, complete sequence; and internal transcribed spacer 2, partial sequence	ON795070	589 bp	M32	/	The Abrigo do Letreiro cave	/	Brazil: Rio Grande di Norte	cave air	5°4’14.88’’S and 37°32’1.51’’W	/	/	Alves et al [35]	doi.org/10.3114/fuse.2022.10.06
Alternaria jacinthicola	/	Ascomycota, Pezizomycotina, Dothideomycetes	DNA linear	Alternaria jacinthicola isolate F22 small subunit ribosomal RNA gene, partial sequence; internal transcribed spacer 1 and 5.8S ribosomal RNA gene, complete sequence; and internal transcribed spacer 2, partial sequence	ON795068	514 bp	F22	/	The Abrigo do Letreiro cave	/	Brazil: Rio Grande di Norte	cave air	5°4’14.88’’S and 37°32’1.51’’W	/	/	Alves et al [35]	doi.org/10.3114/fuse.2022.10.06
Fungal sp. isolate	/	/	DNA linear	Fungal sp. isolate A.E1-3.18 internal transcribed spacer 1, partial sequence; 5.8S ribosomal RNA gene and internal transcribed spacer 2, complete sequence; and large subunit ribosomal RNA gene, partial sequence	OL866136	644 bp	A.E1-3.18	/	Ascunsa Cave	/	Romania	cave air	/	/	/	unpublished
Fungal sp. isolate	/	/	DNA linear	Fungal sp. isolate A.M3-12.18 internal transcribed spacer 1, partial sequence; 5.8S ribosomal RNA gene and internal transcribed spacer 2, complete sequence; and large subunit ribosomal RNA gene, partial sequence	OL866134	550 bp	A.M3-12.18	/	Ascunsa Cave	/	Romania	cave air	/	/	/	unpublished
Fungal sp. isolate	/	/	DNA linear	Fungal sp. isolate A.M3-10.18 internal transcribed spacer 1, partial sequence; 5.8S ribosomal RNA gene and internal transcribed spacer 2, complete sequence; and large subunit ribosomal RNA gene, partial sequence	OL866133	500 bp	A.M3-10.18	/	Ascunsa Cave	/	Romania	cave air	/	/	/	unpublished
Fungal sp. isolate	/	/	DNA linear	Fungal sp. isolate A.M2-9.18 internal transcribed spacer 1, partial sequence; 5.8S ribosomal RNA gene and internal transcribed spacer 2, complete sequence; and large subunit ribosomal RNA gene, partial sequence	OL866131	500 bp	A.M2-9.18	/	Ascunsa Cave	/	Romania	cave air	/	/	/	unpublished
Fungal sp. isolate	/	/	DNA linear	Fungal sp. isolate A.E1-24.1.18 internal transcribed spacer 1, partial sequence; 5.8S ribosomal RNA gene and internal transcribed spacer 2, complete sequence; and large subunit ribosomal RNA gene, partial sequence	OL866129	526 bp	A.E1-24.1.18	/	Ascunsa Cave	/	Romania	cave air	/	/	/	unpublished
Fungal sp. isolate	/	/	DNA linear	Fungal sp. isolate A.E1-15.18 internal transcribed spacer 1, partial sequence; 5.8S ribosomal RNA gene and internal transcribed spacer 2, complete sequence; and large subunit ribosomal RNA gene, partial sequence	OL866128	574 bp	A.E1-15.18	/	Ascunsa Cave	/	Romania	cave air	/	/	/	unpublished
Fungal sp. isolate	/	/	DNA linear	Fungal sp. isolate A.E1-14.18 internal transcribed spacer 1, partial sequence; 5.8S ribosomal RNA gene and internal transcribed spacer 2, complete sequence; and large subunit ribosomal RNA gene, partial sequence	OL866127	600 bp	A.E1-14.18	/	Ascunsa Cave	/	Romania	cave air	/	/	/	unpublished
Fungal sp. isolate	/	/	DNA linear	Fungal sp. isolate A.E1-24.18 internal transcribed spacer 1, partial sequence; 5.8S ribosomal RNA gene and internal transcribed spacer 2, complete sequence; and large subunit ribosomal RNA gene, partial sequence	OL866126	500 bp	A.E1-24.18	/	Ascunsa Cave	/	Romania	cave air	/	/	/	unpublished
Fungal sp. isolate	/	/	DNA linear	Fungal sp. isolate A.E1-17.18 internal transcribed spacer 1, partial sequence; 5.8S ribosomal RNA gene and internal transcribed spacer 2, complete sequence; and large subunit ribosomal RNA gene, partial sequence	OL866125	549 bp	A.E1-17.18	/	Ascunsa Cave	/	Romania	cave air	/	/	/	unpublished
Fungal sp. isolate	/	/	DNA linear	Fungal sp. isolate A.E1-11.18 internal transcribed spacer 1, partial sequence; 5.8S ribosomal RNA gene and internal transcribed spacer 2, complete sequence; and large subunit ribosomal RNA gene, partial sequence	OL866124	700 bp	A.E1-11.18	/	Ascunsa Cave	/	Romania	cave air	/	/	/	unpublished
Fungal sp. isolate	/	/	DNA linear	Fungal sp. isolate A.M2-4.18 internal transcribed spacer 1, partial sequence; 5.8S ribosomal RNA gene and internal transcribed spacer 2, complete sequence; and large subunit ribosomal RNA gene, partial sequence	OL866123	550 bp	A.M2-4.18	/	Ascunsa Cave	/	Romania	cave air	/	/	/	unpublished
Fungal sp. isolate	/	/	DNA linear	Fungal sp. isolate A.M2-6.18 internal transcribed spacer 1, partial sequence; 5.8S ribosomal RNA gene and internal transcribed spacer 2, complete sequence; and large subunit ribosomal RNA gene, partial sequence	OL866122	550 bp	A.M2-6.18		Ascunsa Cave	/	Romania	cave air	/	/	/	unpublished
Clonostachys rosea	Clonostachys araucaria / Gliocladium aureum / Gliocladium catenulatum / Gliocladium roseum / Penicillium coremioides / Penicillium roseum / Stachylidium araucaria	Ascomycota, Pezizomycotina, Sordariomycetes	DNA linear	Clonostachys rosea culture NFCCI:5034 internal transcribed spacer 1, partial sequence; 5.8S ribosomal RNA gene and internal transcribed spacer 2, complete sequence; and large subunit ribosomal RNA gene, partial sequence	OM494342	532 bp	/	culture NFCCI:5034	Lakhmandal and Pandav Cave Ecosystems, Doon Valley, Uttarakhand Himalaya	caves of vedic history	India	soil and limestone karst samples	/	/	/	Singh et al [36]	/
Clonostachys rosea	Clonostachys araucaria / Gliocladium aureum / Gliocladium catenulatum / Gliocladium roseum / Penicillium coremioides / Penicillium roseum / Stachylidium araucaria	Ascomycota, Pezizomycotina, Sordariomycetes	DNA linear	Clonostachys rosea culture NFCCI:5032 internal transcribed spacer 1, partial sequence; 5.8S ribosomal RNA gene and internal transcribed spacer 2, complete sequence; and large subunit ribosomal RNA gene, partial sequence		535 bp	/	culture NFCCI:5032	Lakhmandal and Pandav Cave Ecosystems, Doon Valley, Uttarakhand Himalaya	caves of vedic history	India	soil and limestone karst samples	/	/	/	Singh et al [36]	/
Arthroderma quadrifidum	/	Ascomycota, Pezizomycotina, Eurotiomycetes	DNA linear	Arthroderma quadrifidum isolate UWR_289 internal transcribed spacer 1, partial sequence; 5.8S ribosomal RNA gene and internal transcribed spacer 2, complete sequence; and large subunit ribosomal RNA gene, partial sequence	OL362074	533 bp	UWR_289	/	Brestovská Cave / Demänovská Ladová Cave / Demänovská Slobody Cave	show caves	Slovakia	soil and sediment	/	August 20017	Summer	Ogorek et al [37]	doi.org/10.3390/app12031455
Cordyceps fumosorosea	Isaria fumosorosea / Paecilomyces fumosoroseus / Spicaria fumosorosea	Ascomycota, Pezizomycotina, Sordariomycetes	DNA linear	Cordyceps fumosorosea isolate UWR_287 internal transcribed spacer 1, partial sequence; 5.8S ribosomal RNA gene and internal transcribed spacer 2, complete sequence; and large subunit ribosomal RNA gene, partial sequence	OL362072	527 bp	UWR_287	/	Brestovská Cave	sho caves	Slovakia	soil and sediment	/	August 20017	Summer	Ogorek et al [37]	doi.org/10.3390/app12031455
Pseudogymnoascus pannorum	Geomyces destructans	Ascomycota, Pezizomycotina, Leotiomycetes	DNA linear	Pseudogymnoascus pannorum isolate UWR_285 internal transcribed spacer 1, partial sequence; 5.8S ribosomal RNA gene and internal transcribed spacer 2, complete sequence; and large subunit ribosomal RNA gene, partial sequence	OL362070		UWR_285	/	Brestovská Cave / Demänovská Ladová Cave / Demänovská Slobody Cave	show caves	Slovakia	soil and sediment	/	August 20017	Summer	Ogorek et al [37]	doi.org/10.3390/app12031455
Arthroderma quadrifidum	/	Ascomycota, Pezizomycotina, Eurotiomycetes	DNA linear	Arthroderma quadrifidum isolate UWR_284 internal transcribed spacer 1, partial sequence; 5.8S ribosomal RNA gene and internal transcribed spacer 2, complete sequence; and large subunit ribosomal RNA gene, partial sequence	OL362069	527 bp	UWR_284 i	/	Brestovská Cave / Demänovská Ladová Cave / Demänovská Slobody Cave	show caves	Slovakia	soil and sediment	/	August 20017	Summer	Ogorek et al [37]	doi.org/10.3390/app12031455
Arthroderma multifidum	/	Ascomycota, Pezizomycotina, Eurotiomycetes	DNA linear	Arthroderma multifidum isolate UWR_283 internal transcribed spacer 1, partial sequence; 5.8S ribosomal RNA gene and internal transcribed spacer 2, complete sequence; and large subunit ribosomal RNA gene, partial sequence	OL362068	536 bp	UWR_283	/	Demänovská Ladová Cave / Demänovská Slobody Cave	show caves	Slovakia	cave soil	/	August 20017	Summer	Ogorek et al [37]	doi.org/10.3390/app12031455
Chrysosporium europae	/	Ascomycota, Pezizomycotina, Eurotiomycetes	DNA linear	Chrysosporium europae isolate UWR_281 internal transcribed spacer 1, partial sequence; 5.8S ribosomal RNA gene and internal transcribed spacer 2, complete sequence; and large subunit ribosomal RNA gene, partial sequence	OL362066	533 bp	UWR_281	/	Brestovská Cave	show caves	Slovakia	cave soil	/	August 20017	Summer	Ogorek et al [37]	doi.org/10.3390/app12031455
Arthroderma multifidum	/	Ascomycota, Pezizomycotina, Eurotiomycetes	DNA linear	Arthroderma multifidum isolate UWR_279 internal transcribed spacer 1, partial sequence; 5.8S ribosomal RNA gene, complete sequence; and internal transcribed spacer 2, partial sequence	OL362064	502 bp	UWR_279	/	Demänovská Ladová Cave / Demänovská Slobody Cave	show caves	Slovakia	cave soil	/	August 20017	Summer	Ogorek et al [37]	doi.org/10.3390/app12031455
Aphanoascus keratinophilus	Basipetospora denticola / Chrysosporium keratinophilum	Ascomycota, Pezizomycotina, Eurotiomycetes	DNA linear	Aphanoascus keratinophilus isolate UWR_275 internal transcribed spacer 1, partial sequence; 5.8S ribosomal RNA gene and internal transcribed spacer 2, complete sequence; and large subunit ribosomal RNA gene, partial sequence	OL362060	510 bp	UWR_275	/	Demänovská Slobody Cave	show cave	Slovakia	cave soil	/	August 20017	Summer	Ogorek et al [37]	doi.org/10.3390/app12031455
Arthroderma quadrifidum	/	Ascomycota, Pezizomycotina, Eurotiomycetes	DNA linear	Arthroderma quadrifidum isolate UWR_273 internal transcribed spacer 1, partial sequence; 5.8S ribosomal RNA gene and internal transcribed spacer 2, complete sequence; and large subunit ribosomal RNA gene, partial sequence	OL362058	521 bp	UWR_273	/	Brestovská Cave / Demänovská Ladová Cave / Demänovská Slobody Cave	show caves	Slovakia	soil and sediment	/	August 20017	Summer	Ogorek et al [37]	doi.org/10.3390/app12031455
Keratinophyton wagneri	/	Ascomycota, Pezizomycotina, Eurotiomycetes	DNA linear	Keratinophyton wagneri isolate UWR_266 internal transcribed spacer 1, partial sequence; 5.8S ribosomal RNA gene and internal transcribed spacer 2, complete sequence; and large subunit ribosomal RNA gene, partial sequence	OL362051	508 bp	UWR_266	/	Demänovská Slobody Cave	show cave	Slovakia	cave soil	/	August 20017	Summer	Ogorek et al [37]	doi.org/10.3390/app12031455
Niesslia indica	Monocillium indicum / Torulomyces indicus	Ascomycota, Pezizomycotina, Sordariomycetes	DNA linear	Monocillium indicum strain 120117NER21U7 internal transcribed spacer 1, partial sequence; 5.8S ribosomal RNA gene, complete sequence; and internal transcribed spacer 2, partial sequence	MZ375831	542 bp	/	120117NER21U7	Nerja Cave	show cave	Spain	air	/	9 July 2016 and 12 January	Summer / Winter	Jurado et al [38]	doi.org/10.3390/app11136236
Aspergillus versicolor	/	Ascomycota, Pezizomycotina, Eurotiomycetes	DNA linear	Aspergillus versicolor strain 120117NER21U6 internal transcribed spacer 1, partial sequence; 5.8S ribosomal RNA gene and internal transcribed spacer 2, complete sequence; and large subunit ribosomal RNA gene, partial sequence	MZ375830	520 bp	/	120117NER21U6	Nerja Cave	show cave	Spain	air	/	9 July 2016 and 12 January	Summer / Winter	Jurado et al [38]	doi.org/10.3390/app11136236
Penicillium flavigenum	/	Ascomycota, Pezizomycotina, Eurotiomycetes	DNA linear	Penicillium flavigenum strain 120117NER21U5 internal transcribed spacer 1, partial sequence; 5.8S ribosomal RNA gene and internal transcribed spacer 2, complete sequence; and large subunit ribosomal RNA gene, partial sequence	MZ375829	538 bp	/	120117NER21U5	Nerja Cave	show cave	Spain	air	/	9 July 2016 and 12 January	Summer / Winter	Jurado et al [38]	doi.org/10.3390/app11136236
Aspergillus spelaeus	/	Ascomycota, Pezizomycotina, Eurotiomycetes	DNA linear	Aspergillus spelaeus strain 120117NER21U3 internal transcribed spacer 1, partial sequence; 5.8S ribosomal RNA gene and internal transcribed spacer 2, complete sequence; and large subunit ribosomal RNA gene, partial sequence	MZ375827	552 bp	/	120117NER21U3	Nerja Cave	show cave	Spain	air	/	9 July 2016 and 12 January	Summer / Winter	Jurado et al [38]	doi.org/10.3390/app11136236
Cladosporium cladosporioides	/	Ascomycota, Pezizomycotina, Dothideomycetes	DNA linear	Cladosporium cladosporioides strain 120117NER21U2 internal transcribed spacer 1, partial sequence; 5.8S ribosomal RNA gene and internal transcribed spacer 2, complete sequence; and large subunit ribosomal RNA gene, partial sequence	MZ375826	504 bp	/	120117NER21U2	Nerja Cave	show cave	Spain	air	/	9 July 2016 and 12 January	Summer / Winter	Jurado et al [38]	doi.org/10.3390/app11136236
Alternaria alternata	/	Ascomycota, Pezizomycotina, Dothideomycetes	DNA linear	Alternaria alternata strain 120117NER21U1 internal transcribed spacer 1, partial sequence; 5.8S ribosomal RNA gene and internal transcribed spacer 2, complete sequence; and large subunit ribosomal RNA gene, partial sequence	MZ375825	523 bp	/	120117NER21U1	Nerja Cave	show cave	Spain	air	/	9 July 2016 and 12 January	Summer / Winter	Jurado et al [38]	doi.org/10.3390/app11136236
Microascus brevicaulis	Scopulariopsis brevicaulis / Penicillium brevicaule	Ascomycota, Pezizomycotina, Sordariomycetes	DNA linear	Scopulariopsis brevicaulis strain 120117NER19S7 internal transcribed spacer 1, partial sequence; 5.8S ribosomal RNA gene, complete sequence; and internal transcribed spacer 2, partial sequence	MZ375824	548 bp	/	120117NER19S7	Nerja Cave	show cave	Spain	air	/	9 July 2016 and 12 January	Summer / Winter	Jurado et al [38]	doi.org/10.3390/app11136236
Cladosporium sphaerospermum	/	Ascomycota, Pezizomycotina, Dothideomycetes	DNA linear	Cladosporium sphaerospermum strain 120117NER19S6 internal transcribed spacer 1, partial sequence; 5.8S ribosomal RNA gene and internal transcribed spacer 2, complete sequence; and large subunit ribosomal RNA gene, partial sequence	MZ375823	506 bp	/	120117NER19S6	Nerja Cave	show cave	Spain	air	/	9 July 2016 and 12 January	Summer / Winter	Jurado et al [38]	doi.org/10.3390/app11136236
Aspergillus versicolor	/	Ascomycota, Pezizomycotina, Eurotiomycetes	DNA linear	Aspergillus versicolor strain 120117NER19S5 internal transcribed spacer 1, partial sequence; 5.8S ribosomal RNA gene and internal transcribed spacer 2, complete sequence; and large subunit ribosomal RNA gene, partial sequence	MZ375822	520 bp	/	120117NER19S5	Nerja Cave	show cave	Spain	air	/	9 July 2016 and 12 January	Summer / Winter	Jurado et al [38]	doi.org/10.3390/app11136236
Aspergillus spelaeus	/	Ascomycota, Pezizomycotina, Eurotiomycetes	DNA linear	Aspergillus spelaeus strain 120117NER19S4 internal transcribed spacer 1, partial sequence; 5.8S ribosomal RNA gene and internal transcribed spacer 2, complete sequence; and large subunit ribosomal RNA gene, partial sequence	MZ375821	552 bp	/	120117NER19S4	Nerja Cave	show cave	Spain	air	/	9 July 2016 and 12 January	Summer / Winter	Jurado et al [38]	doi.org/10.3390/app11136236
Aspergillus ustus	/	Ascomycota, Pezizomycotina, Eurotiomycetes	DNA linear	Aspergillus ustus strain 120117NER19S2 internal transcribed spacer 1, partial sequence; 5.8S ribosomal RNA gene and internal transcribed spacer 2, complete sequence; and large subunit ribosomal RNA gene, partial sequence	MZ375820	531 bp	/	120117NER19S2	Nerja Cave	show cave	Spain	air	/	9 July 2016 and 12 January	Summer / Winter	Jurado et al [38]	doi.org/10.3390/app11136236
Penicillium flavigenum	/	Ascomycota, Pezizomycotina, Eurotiomycetes	DNA linear	Penicillium flavigenum strain 120117NER19S1 internal transcribed spacer 1, partial sequence; 5.8S ribosomal RNA gene and internal transcribed spacer 2, complete sequence; and large subunit ribosomal RNA gene, partial sequence	MZ375819	538 bp	/	120117NER19S1	Nerja Cave	show cave	Spain	air	/	9 July 2016 and 12 January	Summer / Winter	Jurado et al [38]	doi.org/10.3390/app11136236
Aureobasidium pullulans	/	Ascomycota, Pezizomycotina, Dothideomycetes	DNA linear	Aureobasidium pullulans strain 120117NER17Q4 internal transcribed spacer 1, partial sequence; 5.8S ribosomal RNA gene and internal transcribed spacer 2, complete sequence; and large subunit ribosomal RNA gene, partial sequence	MZ375818	529 bp	/	120117NER17Q4	Nerja Cave	show cave	Spain	air	/	9 July 2016 and 12 January	Summer / Winter	Jurado et al [38]	doi.org/10.3390/app11136236
Microascus brevicaulis	Scopulariopsis brevicaulis / Penicillium brevicaule	Ascomycota, Pezizomycotina, Sordariomycetes	DNA linear	Scopulariopsis brevicaulis strain 120117NER17Q2 internal transcribed spacer 1, partial sequence; 5.8S ribosomal RNA gene, complete sequence; and internal transcribed spacer 2, partial sequence	MZ375816	548 bp	/	120117NER17Q2	Nerja Cave	show cave	Spain	air	/	9 July 2016 and 12 January	Summer / Winter	Jurado et al [38]	doi.org/10.3390/app11136236
Aspergillus spelaeus	/	Ascomycota, Pezizomycotina, Eurotiomycetes	DNA linear	Aspergillus spelaeus strain 120117NER17Q1 internal transcribed spacer 1, partial sequence; 5.8S ribosomal RNA gene and internal transcribed spacer 2, complete sequence; and large subunit ribosomal RNA gene, partial sequence	MZ375815	552 bp	/	120117NER17Q1	Nerja Cave	show cave	Spain	air	/	9 July 2016 and 12 January	Summer / Winter	Jurado et al [38]	doi.org/10.3390/app11136236
Cladosporium sphaerospermum	/	Ascomycota, Pezizomycotina, Dothideomycetes	DNA linear	Cladosporium sphaerospermum strain 120117NER16P6 internal transcribed spacer 1, partial sequence; 5.8S ribosomal RNA gene and internal transcribed spacer 2, complete sequence; and large subunit ribosomal RNA gene, partial sequence	MZ375814	506 bp	/	120117NER16P6	Nerja Cave	show cave	Spain	air	/	9 July 2016 and 12 January	Summer / Winter	Jurado et al [38]	doi.org/10.3390/app11136236
Aspergillus spelaeus	/	Ascomycota, Pezizomycotina, Eurotiomycetes	DNA linear	Aspergillus spelaeus strain 120117NER16P3 internal transcribed spacer 1, partial sequence; 5.8S ribosomal RNA gene and internal transcribed spacer 2, complete sequence; and large subunit ribosomal RNA gene, partial sequence	MZ375813	552 bp	/	120117NER16P3	Nerja Cave	show cave	Spain	air	/	9 July 2016 and 12 January	Summer / Winter	Jurado et al [38]	doi.org/10.3390/app11136236
Penicillium flavigenum	/	Ascomycota, Pezizomycotina, Eurotiomycetes	DNA linear	Penicillium flavigenum strain 120117NER16P2 internal transcribed spacer 1, partial sequence; 5.8S ribosomal RNA gene and internal transcribed spacer 2, complete sequence; and large subunit ribosomal RNA gene, partial sequence	MZ375812	538 bp	/	120117NER16P2	Nerja Cave	show cave	Spain	air	/	9 July 2016 and 12 January	Summer / Winter	Jurado et al [38]	doi.org/10.3390/app11136236
Aspergillus ustus	/	Ascomycota, Pezizomycotina, Eurotiomycetes	DNA linear	Aspergillus ustus strain 120117NER16P1 internal transcribed spacer 1, partial sequence; 5.8S ribosomal RNA gene and internal transcribed spacer 2, complete sequence; and large subunit ribosomal RNA gene, partial sequence	MZ375811	531 bp	/	120117NER16P1	Nerja Cave	show cave	Spain	air	/	9 July 2016 and 12 January	Summer / Winter	Jurado et al [38]	doi.org/10.3390/app11136236
Penicillium flavigenum	/	Ascomycota, Pezizomycotina, Eurotiomycetes	DNA linear	Penicillium flavigenum strain 120117NER13M4 internal transcribed spacer 1, partial sequence; 5.8S ribosomal RNA gene and internal transcribed spacer 2, complete sequence; and large subunit ribosomal RNA gene, partial sequence	MZ375810	538 bp	/	120117NER13M4	Nerja Cave	show cave	Spain	air	/	9 July 2016 and 12 January	Summer / Winter	Jurado et al [38]	doi.org/10.3390/app11136236
Aspergillus ustus	/	Ascomycota, Pezizomycotina, Eurotiomycetes	DNA linear	Aspergillus ustus strain 120117NER13M3 internal transcribed spacer 1, partial sequence; 5.8S ribosomal RNA gene and internal transcribed spacer 2, complete sequence; and large subunit ribosomal RNA gene, partial sequence	MZ375809	531 bp	/	120117NER13M3	Nerja Cave	show cave	Spain	air	/	9 July 2016 and 12 January	Summer / Winter	Jurado et al [38]	doi.org/10.3390/app11136236
Aspergillus spelaeus	/	Ascomycota, Pezizomycotina, Eurotiomycetes	DNA linear	Aspergillus spelaeus strain 120117NER13M2 internal transcribed spacer 1, partial sequence; 5.8S ribosomal RNA gene and internal transcribed spacer 2, complete sequence; and large subunit ribosomal RNA gene, partial sequence	MZ375808	552 bp	/	120117NER13M2	Nerja Cave	show cave	Spain	air	/	9 July 2016 and 12 January	Summer / Winter	Jurado et al [38]	doi.org/10.3390/app11136236
Penicillium flavigenum	/	Ascomycota, Pezizomycotina, Eurotiomycetes	DNA linear	Penicillium flavigenum strain 120117NER11K3 internal transcribed spacer 1, partial sequence; 5.8S ribosomal RNA gene and internal transcribed spacer 2, complete sequence; and large subunit ribosomal RNA gene, partial sequence	MZ375807	538 bp	/	120117NER11K3	Nerja Cave	show cave	Spain	air	/	9 July 2016 and 12 January	Summer / Winter	Jurado et al [38]	doi.org/10.3390/app11136236
Aspergillus spelaeus	/	Ascomycota, Pezizomycotina, Eurotiomycetes	DNA linear	Aspergillus spelaeus strain 120117NER11K2 internal transcribed spacer 1, partial sequence; 5.8S ribosomal RNA gene and internal transcribed spacer 2, complete sequence; and large subunit ribosomal RNA gene, partial sequence	MZ375806	552 bp	/	120117NER11K2	Nerja Cave	show cave	Spain	air	/	9 July 2016 and 12 January	Summer / Winter	Jurado et al [38]	doi.org/10.3390/app11136236
Aspergillus baeticus	/	Ascomycota, Pezizomycotina, Eurotiomycetes	DNA linear	Aspergillus baeticus strain 120117NER11K1 internal transcribed spacer 1, partial sequence; 5.8S ribosomal RNA gene and internal transcribed spacer 2, complete sequence; and large subunit ribosomal RNA gene, partial sequence	MZ375805	509 bp	/	120117NER11K1	Nerja Cave	show cave	Spain	air	/	9 July 2016 and 12 January	Summer / Winter	Jurado et al [38]	doi.org/10.3390/app11136236
Talaromyces brunneus	Penicillium brunneum	Ascomycota, Pezizomycotina, Eurotiomycetes	DNA linear	Talaromyces brunneus strain 120117NER9I8 internal transcribed spacer 1, partial sequence; 5.8S ribosomal RNA gene and internal transcribed spacer 2, complete sequence; and large subunit ribosomal RNA gene, partial sequence	MZ375804	557 bp	/	120117NER9I8	Nerja Cave	show cave	Spain	air	/	9 July 2016 and 12 January	Summer / Winter	Jurado et al [38]	doi.org/10.3390/app11136236
Aspergillus pulvericola	/	Ascomycota, Pezizomycotina, Eurotiomycetes	DNA linear	Aspergillus pulvericola strain 120117NER1I7 internal transcribed spacer 1, partial sequence; 5.8S ribosomal RNA gene and internal transcribed spacer 2, complete sequence; and large subunit ribosomal RNA gene, partial sequence	MZ375803	558 bp	/	120117NER1I7	Nerja Cave	show cave	Spain	air	/	9 July 2016 and 12 January	Summer / Winter	Jurado et al [38]	doi.org/10.3390/app11136236
Aspergillus spelaeus	/	Ascomycota, Pezizomycotina, Eurotiomycetes	DNA linear	Aspergillus spelaeus strain 120117NER9I6 internal transcribed spacer 1, partial sequence; 5.8S ribosomal RNA gene and internal transcribed spacer 2, complete sequence; and large subunit ribosomal RNA gene, partial sequence	MZ375802	552 bp	/	120117NER9I6	Nerja Cave	show cave	Spain	air	/	9 July 2016 and 12 January	Summer / Winter	Jurado et al [38]	doi.org/10.3390/app11136236
Penicillium glabrum	Penicillium frequentans / Penicillium terlikowskii	Ascomycota, Pezizomycotina, Eurotiomycetes	DNA linear	Penicillium glabrum strain 120117NER9I5 internal transcribed spacer 1, partial sequence; 5.8S ribosomal RNA gene and internal transcribed spacer 2, complete sequence; and large subunit ribosomal RNA gene, partial sequence	MZ375801	530 bp	/	120117NER9I5	Nerja Cave	show cave	Spain	air	/	9 July 2016 and 12 January	Summer / Winter	Jurado et al [38]	doi.org/10.3390/app11136236
Cladosporium sphaerospermum	/	Ascomycota, Pezizomycotina, Dothideomycetes	DNA linear	Cladosporium sphaerospermum strain 120117NER9I3 internal transcribed spacer 1, partial sequence; 5.8S ribosomal RNA gene and internal transcribed spacer 2, complete sequence; and large subunit ribosomal RNA gene, partial sequence	MZ375800	506 bp	/	120117NER9I3	Nerja Cave	show cave	Spain	air	/	9 July 2016 and 12 January	Summer / Winter	Jurado et al [38]	doi.org/10.3390/app11136236
Penicillium flavigenum	/	Ascomycota, Pezizomycotina, Eurotiomycetes	DNA linear	Penicillium flavigenum strain 120117NER19I1 internal transcribed spacer 1, partial sequence; 5.8S ribosomal RNA gene and internal transcribed spacer 2, complete sequence; and large subunit ribosomal RNA gene, partial sequence	MZ375799	538 bp	/	120117NER19I1	Nerja Cave	show cave	Spain	air	/	9 July 2016 and 12 January	Summer / Winter	Jurado et al [38]	doi.org/10.3390/app11136236
Penicillium flavigenum	/	Ascomycota, Pezizomycotina, Eurotiomycetes	DNA linear	Penicillium flavigenum strain 120117NER7G11 internal transcribed spacer 1, partial sequence; 5.8S ribosomal RNA gene and internal transcribed spacer 2, complete sequence; and large subunit ribosomal RNA gene, partial sequence	MZ375798	538 bp	/	120117NER7G11	Nerja Cave	show cave	Spain	air	/	9 July 2016 and 12 January	Summer / Winter	Jurado et al [38]	doi.org/10.3390/app11136236
Aspergillus ustus	/	Ascomycota, Pezizomycotina, Eurotiomycetes	DNA linear	Aspergillus ustus strain 120117NER7G10 internal transcribed spacer 1, partial sequence; 5.8S ribosomal RNA gene and internal transcribed spacer 2, complete sequence; and large subunit ribosomal RNA gene, partial sequence	MZ375797	531 bp	/	120117NER7G10	Nerja Cave	show cave	Spain	air	/	9 July 2016 and 12 January	Summer / Winter	Jurado et al [38]	doi.org/10.3390/app11136236
Aspergillus flavus	Aspergillus oryzae	Ascomycota, Pezizomycotina, Eurotiomycetes	DNA linear	Aspergillus oryzae strain 120117NER7G9 internal transcribed spacer 1, partial sequence; 5.8S ribosomal RNA gene and internal transcribed spacer 2, complete sequence; and large subunit ribosomal RNA gene, partial sequence	MZ375796	548 bp	/	120117NER7G9	Nerja Cave	show cave	Spain	air	/	9 July 2016 and 12 January	Summer / Winter	Jurado et al [38]	doi.org/10.3390/app11136236
Talaromyces brunneus	Penicillium brunneum	Ascomycota, Pezizomycotina, Eurotiomycetes	DNA linear	Talaromyces brunneus strain 120117NER7G8 internal transcribed spacer 1, partial sequence; 5.8S ribosomal RNA gene and internal transcribed spacer 2, complete sequence; and large subunit ribosomal RNA gene, partial sequence	MZ375795	557 bp	/	120117NER7G8	Nerja Cave	show cave	Spain	air	/	9 July 2016 and 12 January	Summer / Winter	Jurado et al [38]	doi.org/10.3390/app11136236
Aspergillus spelaeus	/	Ascomycota, Pezizomycotina, Eurotiomycetes	DNA linear	Aspergillus spelaeus strain 120117NER7G7 internal transcribed spacer 1, partial sequence; 5.8S ribosomal RNA gene and internal transcribed spacer 2, complete sequence; and large subunit ribosomal RNA gene, partial sequence	MZ375794	552 bp	/	120117NER7G7	Nerja Cave	show cave	Spain	air	/	9 July 2016 and 12 January	Summer / Winter	Jurado et al [38]	doi.org/10.3390/app11136236
Apiospora arundinis	/	Ascomycota, Pezizomycotina, Sordariomycetes	DNA linear	Apiospora arundinis strain 120117NER7G5 internal transcribed spacer 1, partial sequence; 5.8S ribosomal RNA gene and internal transcribed spacer 2, complete sequence; and large subunit ribosomal RNA gene, partial sequence	MZ375793	534 bp	/	120117NER7G5	Nerja Cave	show cave	Spain	air	/	9 July 2016 and 12 January	Summer / Winter	Jurado et al [38]	doi.org/10.3390/app11136236
Cladosporium sphaerospermum	/	Ascomycota, Pezizomycotina, Dothideomycetes	DNA linear	Cladosporium sphaerospermum strain 120117NER7G3 internal transcribed spacer 1, partial sequence; 5.8S ribosomal RNA gene and internal transcribed spacer 2, complete sequence; and large subunit ribosomal RNA gene, partial sequence	MZ375791	506 bp	/	120117NER7G3	Nerja Cave	show cave	Spain	air	/	9 July 2016 and 12 January	Summer / Winter	Jurado et al [38]	doi.org/10.3390/app11136236
Penicillium glabrum	Penicillium frequentans / Penicillium terlikowskii	Ascomycota, Pezizomycotina, Eurotiomycetes	DNA linear	Penicillium glabrum strain 120117NER7G2 internal transcribed spacer 1, partial sequence; 5.8S ribosomal RNA gene and internal transcribed spacer 2, complete sequence; and large subunit ribosomal RNA gene, partial sequence	MZ375790	530 bp	/	120117NER7G2	Nerja Cave	show cave	Spain	air	/	9 July 2016 and 12 January	Summer / Winter	Jurado et al [38]	doi.org/10.3390/app11136236
Aspergillus welwitschiae	/	Ascomycota, Pezizomycotina, Eurotiomycetes	DNA linear	Aspergillus welwitschiae strain 120117NER7G1 internal transcribed spacer 1, partial sequence; 5.8S ribosomal RNA gene and internal transcribed spacer 2, complete sequence; and large subunit ribosomal RNA gene, partial sequence	MZ375789	548 bp	/	120117NER7G1	Nerja Cave	show cave	Spain	air	/	9 July 2016 and 12 January	Summer / Winter	Jurado et al [38]	doi.org/10.3390/app11136236
Penicillium glabrum	Penicillium frequentans / Penicillium terlikowskii	Ascomycota, Pezizomycotina, Eurotiomycetes	DNA linear	Penicillium glabrum strain 120117NER5E8 internal transcribed spacer 1, partial sequence; 5.8S ribosomal RNA gene and internal transcribed spacer 2, complete sequence; and large subunit ribosomal RNA gene, partial sequence	MZ375788	530 bp	/	120117NER5E8	Nerja Cave	show cave	Spain	air	/	9 July 2016 and 12 January	Summer / Winter	Jurado et al [38]	doi.org/10.3390/app11136236
Penicillium brevicompactum	Penicillium brunneostoloniferum / Penicillium stoloniferum / Penicillium volgaense	Ascomycota, Pezizomycotina, Eurotiomycetes	DNA linear	/	MZ375787	535 bp	/	120117NER5E7	Nerja Cave	show cave	Spain	air	/	9 July 2016 and 12 January	Summer / Winter	Jurado et al [38]	doi.org/10.3390/app11136236
Microascus brevicaulis	Scopulariopsis brevicaulis / Penicillium brevicaule	Ascomycota, Pezizomycotina, Sordariomycetes	DNA linear	Scopulariopsis brevicaulis strain 120117NER5E6 internal transcribed spacer 1, partial sequence; 5.8S ribosomal RNA gene, complete sequence; and internal transcribed spacer 2, partial sequence	MZ375786	548 bp	/	120117NER5E6	Nerja Cave	show cave	Spain	air	/	9 July 2016 and 12 January	Summer / Winter	Jurado et al [38]	doi.org/10.3390/app11136236
Apiospora arundinis	/	Ascomycota, Pezizomycotina, Sordariomycetes	DNA linear	Apiospora arundinis strain 120117NER5E5 internal transcribed spacer 1, partial sequence; 5.8S ribosomal RNA gene and internal transcribed spacer 2, complete sequence; and large subunit ribosomal RNA gene, partial sequence	MZ375785	534 bp	/	120117NER5E5	Nerja Cave	show cave	Spain	air	/	9 July 2016 and 12 January	Summer / Winter	Jurado et al [38]	doi.org/10.3390/app11136236
Penicillium raistrickii	/	Ascomycota, Pezizomycotina, Eurotiomycetes	DNA linear	Penicillium raistrickii strain 120117NER5E4 internal transcribed spacer 1, partial sequence; 5.8S ribosomal RNA gene and internal transcribed spacer 2, complete sequence; and large subunit ribosomal RNA gene, partial sequence	MZ375784	536 bp	/	120117NER5E4	Nerja Cave	show cave	Spain	air	/	9 July 2016 and 12 January	Summer / Winter	Jurado et al [38]	doi.org/10.3390/app11136236
Penicillium sumatraense	/	Ascomycota, Pezizomycotina, Eurotiomycetes	DNA linear	Penicillium sumatraense strain 120117NER5E3 internal transcribed spacer 1, partial sequence; 5.8S ribosomal RNA gene and internal transcribed spacer 2, complete sequence; and large subunit ribosomal RNA gene, partial sequence	MZ375783	545 bp	/	120117NER5E3	Nerja Cave	show cave	Spain	air	/	9 July 2016 and 12 January	Summer / Winter	Jurado et al [38]	doi.org/10.3390/app11136236
Aureobasidium pullulans	/	Ascomycota, Pezizomycotina, Dothideomycetes	DNA linear	Aureobasidium pullulans strain 120117NER3C10 internal transcribed spacer 1, partial sequence; 5.8S ribosomal RNA gene and internal transcribed spacer 2, complete sequence; and large subunit ribosomal RNA gene, partial sequence	MZ375781	529 bp	/	120117NER3C10	Nerja Cave	show cave	Spain	air	/	9 July 2016 and 12 January	Summer / Winter	Jurado et al [38]	doi.org/10.3390/app11136236
Aspergillus ochraceuss	/	Ascomycota, Pezizomycotina, Eurotiomycetes	DNA linear	Aspergillus ochraceus strain 120117NER3C8 internal transcribed spacer 1, partial sequence; 5.8S ribosomal RNA gene and internal transcribed spacer 2, complete sequence; and large subunit ribosomal RNA gene, partial sequence	MZ375779	542 bp	/	120117NER3C8	Nerja Cave	show cave	Spain	air	/	9 July 2016 and 12 January	Summer / Winter	Jurado et al [38]	doi.org/10.3390/app11136236
Aspergillus pulvericola	/	Ascomycota, Pezizomycotina, Eurotiomycetes	DNA linear	Aspergillus pulvericola strain 120117NER3C7 internal transcribed spacer 1, partial sequence; 5.8S ribosomal RNA gene and internal transcribed spacer 2, complete sequence; and large subunit ribosomal RNA gene, partial sequence	MZ375778	558 bp	/	120117NER3C7	Nerja Cave	show cave	Spain	air	/	9 July 2016 and 12 January	Summer / Winter	Jurado et al [38]	doi.org/10.3390/app11136236
Cladosporium cladosporioides	/	Ascomycota, Pezizomycotina, Dothideomycetes	DNA linear	Cladosporium cladosporioides strain 120117NER3C6 internal transcribed spacer 1, partial sequence; 5.8S ribosomal RNA gene and internal transcribed spacer 2, complete sequence; and large subunit ribosomal RNA gene, partial sequence	MZ375777	504 bp	/	120117NER3C6	Nerja Cave	show cave	Spain	air	/	9 July 2016 and 12 January	Summer / Winter	Jurado et al [38]	doi.org/10.3390/app11136236
Cladosporium sphaerospermum	/	Ascomycota, Pezizomycotina, Dothideomycetes	DNA linear	Cladosporium sphaerospermum strain 120117NER3C5 internal transcribed spacer 1, partial sequence; 5.8S ribosomal RNA gene and internal transcribed spacer 2, complete sequence; and large subunit ribosomal RNA gene, partial sequence	MZ375776	506 bp	/	120117NER3C5	Nerja Cave	show cave	Spain	air	/	9 July 2016 and 12 January	Summer / Winter	Jurado et al [38]	doi.org/10.3390/app11136236
Penicillium pancosmium	/	Ascomycota, Pezizomycotina, Eurotiomycetes	DNA linear	Penicillium pancosmium strain 120117NER3C3 internal transcribed spacer 1, partial sequence; 5.8S ribosomal RNA gene and internal transcribed spacer 2, complete sequence; and large subunit ribosomal RNA gene, partial sequence	MZ375775	539 bp	/	120117NER3C3	Nerja Cave	show cave	Spain	air	/	9 July 2016 and 12 January	Summer / Winter	Jurado et al [38]	doi.org/10.3390/app11136236
Penicillium flavigenum	/	Ascomycota, Pezizomycotina, Eurotiomycetes	DNA linear	Penicillium flavigenum strain 120117NER3C2 internal transcribed spacer 1, partial sequence; 5.8S ribosomal RNA gene and internal transcribed spacer 2, complete sequence; and large subunit ribosomal RNA gene, partial sequence	MZ375774	538 bp	/	120117NER3C2	Nerja Cave	show cave	Spain	air	/	9 July 2016 and 12 January	Summer / Winter	Jurado et al [38]	doi.org/10.3390/app11136236
Aspergillus welwitschiae	/	Ascomycota, Pezizomycotina, Eurotiomycetes	DNA linear	Aspergillus welwitschiae strain 120117NER3C1 internal transcribed spacer 1, partial sequence; 5.8S ribosomal RNA gene and internal transcribed spacer 2, complete sequence; and large subunit ribosomal RNA gene, partial sequence	MZ375773	548 bp	/	120117NER3C1	Nerja Cave	show cave	Spain	air	/	9 July 2016 and 12 January	Summer / Winter	Jurado et al [38]	doi.org/10.3390/app11136236
Aureobasidium pullulans	/	Ascomycota, Pezizomycotina, Dothideomycetes	DNA linear	Aureobasidium pullulans strain 120117NER1A11 internal transcribed spacer 1, partial sequence; 5.8S ribosomal RNA gene and internal transcribed spacer 2, complete sequence; and large subunit ribosomal RNA gene, partial sequence	MZ375771	529 bp	/	120117NER1A11	Nerja Cave	show cave	Spain	air	/	9 July 2016 and 12 January	Summer / Winter	Jurado et al [38]	doi.org/10.3390/app11136236
Penicillium brevicompactum	Penicillium brunneostoloniferum / Penicillium stoloniferum / Penicillium volgaense	Ascomycota, Pezizomycotina, Eurotiomycetes	DNA linear	Penicillium brevicompactum strain 120117NER1A10 internal transcribed spacer 1, partial sequence; 5.8S ribosomal RNA gene and internal transcribed spacer 2, complete sequence; and large subunit ribosomal RNA gene, partial sequence	MZ375770	535 bp	/	120117NER1A10	Nerja Cave	show cave	Spain	air	/	9 July 2016 and 12 January	Summer / Winter	Jurado et al [38]	doi.org/10.3390/app11136236
Aspergillus spelaeus	/	Ascomycota, Pezizomycotina, Eurotiomycetes	DNA linear	Aspergillus spelaeus strain 120117NER1A9 internal transcribed spacer 1, partial sequence; 5.8S ribosomal RNA gene and internal transcribed spacer 2, complete sequence; and large subunit ribosomal RNA gene, partial sequence	MZ375769	552 bp	/	120117NER1A9	Nerja Cave	show cave	Spain	air	/	9 July 2016 and 12 January	Summer / Winter	Jurado et al [38]	doi.org/10.3390/app11136236
Aspergillus pulvericola	/	Ascomycota, Pezizomycotina, Eurotiomycetes	DNA linear	Aspergillus pulvericola strain 120117NER1A8 internal transcribed spacer 1, partial sequence; 5.8S ribosomal RNA gene and internal transcribed spacer 2, complete sequence; and large subunit ribosomal RNA gene, partial sequence	MZ375768	558 bp	/	120117NER1A8	Nerja Cave	show cave	Spain	air	/	9 July 2016 and 12 January	Summer / Winter	Jurado et al [38]	doi.org/10.3390/app11136236
Penicillium rubens	/	Ascomycota, Pezizomycotina, Eurotiomycetes	DNA linear	Penicillium rubens strain 120117NER1A7 internal transcribed spacer 1, partial sequence; 5.8S ribosomal RNA gene and internal transcribed spacer 2, complete sequence; and large subunit ribosomal RNA gene, partial sequence	MZ375767.	538 bp	/	120117NER1A7	Nerja Cave	show cave	Spain	air	/	9 July 2016 and 12 January	Summer / Winter	Jurado et al [38]	doi.org/10.3390/app11136236
Cladosporium cladosporioides	/	Ascomycota, Pezizomycotina, Dothideomycetes	DNA linear	Cladosporium cladosporioides strain 120117NER1A6 internal transcribed spacer 1, partial sequence; 5.8S ribosomal RNA gene and internal transcribed spacer 2, complete sequence; and large subunit ribosomal RNA gene, partial sequence	MZ375766	504 bp	/	120117NER1A6	Nerja Cave	show cave	Spain	air	/	9 July 2016 and 12 January	Summer / Winter	Jurado et al [38]	doi.org/10.3390/app11136236
Penicillium flavigenum	/	Ascomycota, Pezizomycotina, Eurotiomycetes	DNA linear	Penicillium flavigenum strain 120117NER1A4 internal transcribed spacer 1, partial sequence; 5.8S ribosomal RNA gene and internal transcribed spacer 2, complete sequence; and large subunit ribosomal RNA gene, partial sequence	MZ375765	538 bp	/	120117NER1A4	Nerja Cave	show cave	Spain	air	/	9 July 2016 and 12 January	Summer / Winter	Jurado et al [38]	doi.org/10.3390/app11136236
Aspergillus welwitschiae	/	Ascomycota, Pezizomycotina, Eurotiomycetes	DNA linear	Aspergillus welwitschiae strain 120117NER1A1 internal transcribed spacer 1, partial sequence; 5.8S ribosomal RNA gene and internal transcribed spacer 2, complete sequence; and large subunit ribosomal RNA gene, partial sequence	MZ375763	548 bp	/	120117NER1A1	Nerja Cave	show cave	Spain	air	/	9 July 2016 and 12 January	Summer / Winter	Jurado et al [38]	doi.org/10.3390/app11136236
Aspergillus europaeus	/	Ascomycota, Pezizomycotina, Eurotiomycetes	DNA linear	Aspergillus europaeus strain 120117NER1A3 internal transcribed spacer 1, partial sequence; 5.8S ribosomal RNA gene and internal transcribed spacer 2, complete sequence; and large subunit ribosomal RNA gene, partial sequence	MZ375764	542 bp	/	120117NER1A3	Nerja Cave	show cave	Spain	air	/	9 July 2016 and 12 January	Summer / Winter	Jurado et al [38]	doi.org/10.3390/app11136236
Aureobasidium pullulans	/	Ascomycota, Pezizomycotina, Dothideomycetes	DNA linear	Aureobasidium pullulans strain 090716NER21U14 internal transcribed spacer 1, partial sequence; 5.8S ribosomal RNA gene and internal transcribed spacer 2, complete sequence; and large subunit ribosomal RNA gene, partial sequence	MZ374055	529 bp	/	090716NER21U14	Nerja Cave	show cave	Spain	air	/	9 July 2016 and 12 January	Summer / Winter	Jurado et al [38]	doi.org/10.3390/app11136236
Microascus croci	Masoniella croci / Scopulariopsis croci	Ascomycota, Pezizomycotina, Sordariomycetes	DNA linear	Microascus croci strain 090716NER21U13 internal transcribed spacer 1, partial sequence; 5.8S ribosomal RNA gene and internal transcribed spacer 2, complete sequence; and large subunit ribosomal RNA gene, partial sequence	MZ374054	565 bp	/	090716NER21U13	Nerja Cave	show cave	Spain	air	/	9 July 2016 and 12 January	Summer / Winter	Jurado et al [38]	doi.org/10.3390/app11136236
Aspergillus ustus	/	Ascomycota, Pezizomycotina, Eurotiomycetes	DNA linear	Aspergillus ustus strain internal transcribed spacer 1, partial sequence; 5.8S ribosomal RNA gene and internal transcribed spacer 2, complete sequence; and large subunit ribosomal RNA gene, partial sequence	MZ374053	531 bp	/	090716NER21U12	Nerja Cave	show cave	Spain	air	/	9 July 2016 and 12 January	Summer / Winter	Jurado et al [38]	doi.org/10.3390/app11136236
Victoriomyces antarcticus	/	Ascomycota, Pezizomycotina, Sordariomycetes	DNA linear	Victoriomyces antarcticus strain 090716NER21U11 internal transcribed spacer 1, partial sequence; 5.8S ribosomal RNA gene and internal transcribed spacer 2, complete sequence; and large subunit ribosomal RNA gene, partial sequence	MZ374052	526 bp	/	090716NER21U11	Nerja Cave	show cave	Spain	air	/	9 July 2016 and 12 January	Summer / Winter	Jurado et al [38]	doi.org/10.3390/app11136236
Aspergillus melleus	Aspergillus quercinus	Ascomycota, Pezizomycotina, Eurotiomycetes	DNA linear	Aspergillus melleus strain 090716NER21U10 internal transcribed spacer 1, partial sequence; 5.8S ribosomal RNA gene and internal transcribed spacer 2, complete sequence; and large subunit ribosomal RNA gene, partial sequence	MZ374051	538 bp	/	090716NER21U10	Nerja Cave	show cave	Spain	air	/	9 July 2016 and 12 January	Summer / Winter	Jurado et al [38]	doi.org/10.3390/app11136236
Cladosporium cladosporioides	/	Ascomycota, Pezizomycotina, Dothideomycetes	DNA linear	Cladosporium cladosporioides strain 090716NER21U8 internal transcribed spacer 1, partial sequence; 5.8S ribosomal RNA gene and internal transcribed spacer 2, complete sequence; and large subunit ribosomal RNA gene, partial sequence	MZ374049	504 bp	/	090716NER21U8	Nerja Cave	show cave	Spain	air	/	9 July 2016 and 12 January	Summer / Winter	Jurado et al [38]	doi.org/10.3390/app11136236
Penicillium olsonii	/	Ascomycota, Pezizomycotina, Eurotiomycetes	DNA linear	Penicillium olsonii strain 090716NER21U7 internal transcribed spacer 1, partial sequence; 5.8S ribosomal RNA gene and internal transcribed spacer 2, complete sequence; and large subunit ribosomal RNA gene, partial sequence	MZ374048	535 bp	/	090716NER21U7 i	Nerja Cave	show cave	Spain	air	/	9 July 2016 and 12 January	Summer / Winter	Jurado et al [38]	doi.org/10.3390/app11136236
Alternaria tenuissima	/	Ascomycota, Pezizomycotina, Dothideomycetes	DNA linear	Alternaria tenuissima strain 090716NER21U5 internal transcribed spacer 1, partial sequence; 5.8S ribosomal RNA gene and internal transcribed spacer 2, complete sequence; and large subunit ribosomal RNA gene, partial sequence	MZ374047	544 bp	/	090716NER21U5	Nerja Cave	show cave	Spain	air	/	9 July 2016 and 12 January	Summer / Winter	Jurado et al [38]	doi.org/10.3390/app11136236
Purpureocillium lilacinum	Paecilomyces lilacinus / Penicillium lilacinum	Ascomycota, Pezizomycotina, Sordariomycetes	DNA linear	Purpureocillium lilacinum strain 090716NER21U4 internal transcribed spacer 1, partial sequence; 5.8S ribosomal RNA gene and internal transcribed spacer 2, complete sequence; and large subunit ribosomal RNA gene, partial sequence	MZ374046	550 bp	/	090716NER21U4	Nerja Cave	show cave	Spain	air	/	9 July 2016 and 12 January	Summer / Winter	Jurado et al [38]	doi.org/10.3390/app11136236
Tremateia chromolaenae	/	Ascomycota, Pezizomycotina, Dothideomycetes	DNA linear	Tremateia chromolaenae strain 090716NER21U3 internal transcribed spacer 1, partial sequence; 5.8S ribosomal RNA gene and internal transcribed spacer 2, complete sequence; and large subunit ribosomal RNA gene, partial sequence	MZ374045	557 bp	/	090716NER21U3	Nerja Cave	show cave	Spain	air	/	9 July 2016 and 12 January	Summer / Winter	Jurado et al [38]	doi.org/10.3390/app11136236
Hyphodermella rosae	/	Basidiomycota, Agaricomycotina, Agaricomycetes	DNA linear	Hyphodermella rosae strain 090716NER21U2 internal transcribed spacer 1, partial sequence; 5.8S ribosomal RNA gene and internal transcribed spacer 2, complete sequence; and large subunit ribosomal RNA gene, partial sequence	MZ374044	588 bp	/	090716NER21U2	Nerja Cave	show cave	Spain	air	/	9 July 2016 and 12 January	Summer / Winter	Jurado et al [38]	doi.org/10.3390/app11136236
Aspergillus tubingensis	/	Ascomycota, Pezizomycotina, Eurotiomycetes	DNA linear	Aspergillus tubingensis strain 090716NER21U1 internal transcribed spacer 1, partial sequence; 5.8S ribosomal RNA gene and internal transcribed spacer 2, complete sequence; and large subunit ribosomal RNA gene, partial sequence	MZ374043	551 bp	/	090716NER21U1	Nerja Cave	show cave	Spain	air	/	9 July 2016 and 12 January	Summer / Winter	Jurado et al [38]	doi.org/10.3390/app11136236
Aspergillus versicolor	/	Ascomycota, Pezizomycotina, Eurotiomycetes	DNA linear	Aspergillus versicolor strain 090716NER19S1 internal transcribed spacer 1, partial sequence; 5.8S ribosomal RNA gene and internal transcribed spacer 2, complete sequence; and large subunit ribosomal RNA gene, partial sequence	MZ374042	521 bp	/	090716NER19S1	Nerja Cave	show cave	Spain	air	/	9 July 2016 and 12 January	Summer / Winter	Jurado et al [38]	doi.org/10.3390/app11136236
Penicillium flavigenum	/	Ascomycota, Pezizomycotina, Eurotiomycetes	DNA linear	Penicillium flavigenum strain 090716NER16P2 internal transcribed spacer 1, partial sequence; 5.8S ribosomal RNA gene and internal transcribed spacer 2, complete sequence; and large subunit ribosomal RNA gene, partial sequence	MZ374041	539 bp	/	090716NER16P2	Nerja Cave	show cave	Spain	air	/	9 July 2016 and 12 January	Summer / Winter	Jurado et al [38]	doi.org/10.3390/app11136236
Aspergillus versicolor	/	Ascomycota, Pezizomycotina, Eurotiomycetes	DNA linear	Aspergillus versicolor strain 090716NER16P1 internal transcribed spacer 1, partial sequence; 5.8S ribosomal RNA gene and internal transcribed spacer 2, complete sequence; and large subunit ribosomal RNA gene, partial sequence	MZ374040	521 bp	/	090716NER16P1	Nerja Cave	show cave	Spain	air	/	9 July 2016 and 12 January	Summer / Winter	Jurado et al [38]	doi.org/10.3390/app11136236
Penicillium flavigenum	/	Ascomycota, Pezizomycotina, Eurotiomycetes	DNA linear	Penicillium flavigenum strain 090716NER13M1 internal transcribed spacer 1, partial sequence; 5.8S ribosomal RNA gene and internal transcribed spacer 2, complete sequence; and large subunit ribosomal RNA gene, partial sequence	MZ374039	539 bp	/	090716NER13M1	Nerja Cave	show cave	Spain	air	/	9 July 2016 and 12 January	Summer / Winter	Jurado et al [38]	doi.org/10.3390/app11136236
Aspergillus spelaeus	/	Ascomycota, Pezizomycotina, Eurotiomycetes	DNA linear	Aspergillus spelaeus strain 090716NER11K9 internal transcribed spacer 1, partial sequence; 5.8S ribosomal RNA gene and internal transcribed spacer 2, complete sequence; and large subunit ribosomal RNA gene, partial sequence	MZ374038	553 bp	/	090716NER11K9	Nerja Cave	show cave	Spain	air	/	9 July 2016 and 12 January	Summer / Winter	Jurado et al [38]	doi.org/10.3390/app11136236
Beauveria felina	Amphichorda felina / Clavaria felina / Isaria felina	Ascomycota, Pezizomycotina, Sordariomycetes	DNA linear	Beauveria felina strain 090716NER11K7 internal transcribed spacer 1, partial sequence; 5.8S ribosomal RNA gene and internal transcribed spacer 2, complete sequence; and large subunit ribosomal RNA gene, partial sequence	MZ374037	531 bp	/	090716NER11K7	Nerja Cave	show cave	Spain	air	/	9 July 2016 and 12 January	Summer / Winter	Jurado et al [38]	doi.org/10.3390/app11136236
Penicillium sumatraense	/	Ascomycota, Pezizomycotina, Eurotiomycetes	DNA linear	Penicillium sumatraense strain 090716NER11K6 internal transcribed spacer 1, partial sequence; 5.8S ribosomal RNA gene and internal transcribed spacer 2, complete sequence; and large subunit ribosomal RNA gene, partial sequence	MZ374036	548 bp	/	090716NER11K6	Nerja Cave	show cave	Spain	air	/	9 July 2016 and 12 January	Summer / Winter	Jurado et al [38]	doi.org/10.3390/app11136236
Aspergillus versicolor	/	Ascomycota, Pezizomycotina, Eurotiomycetes	DNA linear	Aspergillus versicolor strain 090716NER11K5 internal transcribed spacer 1, partial sequence; 5.8S ribosomal RNA gene and internal transcribed spacer 2, complete sequence; and large subunit ribosomal RNA gene, partial sequence	MZ374035	521 bp	/	090716NER11K5	Nerja Cave	show cave	Spain	air	/	9 July 2016 and 12 January	Summer / Winter	Jurado et al [38]	doi.org/10.3390/app11136236
Penicillium pancosmium	/	Ascomycota, Pezizomycotina, Eurotiomycetes	DNA linear	Penicillium pancosmium strain 090716NER11K4 internal transcribed spacer 1, partial sequence; 5.8S ribosomal RNA gene and internal transcribed spacer 2, complete sequence; and large subunit ribosomal RNA gene, partial sequence	MZ374034	541 bp	/	090716NER11K4	Nerja Cave	show cave	Spain	air	/	9 July 2016 and 12 January	Summer / Winter	Jurado et al [38]	doi.org/10.3390/app11136236
Penicillium citrinum	Penicillium baradicum / Penicillium botryosum / Penicillium sartoryi / Penicillium steckii	Ascomycota, Pezizomycotina, Eurotiomycetes	DNA linear	Penicillium steckii strain 090716NER11K2 internal transcribed spacer 1, partial sequence; 5.8S ribosomal RNA gene and internal transcribed spacer 2, complete sequence; and large subunit ribosomal RNA gene, partial sequence	MZ374033	548 bp	/	090716NER11K2	Nerja Cave	show cave	Spain	air	/	9 July 2016 and 12 January	Summer / Winter	Jurado et al [38]	doi.org/10.3390/app11136236
Penicillium flavigenum	/	Ascomycota, Pezizomycotina, Eurotiomycetes	DNA linear	Penicillium flavigenum strain 090716NER11K1 internal transcribed spacer 1, partial sequence; 5.8S ribosomal RNA gene and internal transcribed spacer 2, complete sequence; and large subunit ribosomal RNA gene, partial sequence	MZ374032	539 bp	/	090716NER11K1	Nerja Cave	show cave	Spain	air	/	9 July 2016 and 12 January	Summer / Winter	Jurado et al [38]	doi.org/10.3390/app11136236
Aspergillus versicolor	/	Ascomycota, Pezizomycotina, Eurotiomycetes	DNA linear	Aspergillus versicolor strain 090716NER9I4 internal transcribed spacer 1, partial sequence; 5.8S ribosomal RNA gene and internal transcribed spacer 2, complete sequence; and large subunit ribosomal RNA gene, partial sequence	MZ374031	521 bp	/	090716NER9I4	Nerja Cave	show cave	Spain	air	/	9 July 2016 and 12 January	Summer / Winter	Jurado et al [38]	doi.org/10.3390/app11136236
Penicillium sumatraense	/	Ascomycota, Pezizomycotina, Eurotiomycetes	DNA linear	Penicillium sumatraense strain 090716NER9I3 internal transcribed spacer 1, partial sequence; 5.8S ribosomal RNA gene and internal transcribed spacer 2, complete sequence; and large subunit ribosomal RNA gene, partial sequence	MZ374030	548 bp	/	090716NER9I3	Nerja Cave	show cave	Spain	air	/	9 July 2016 and 12 January	Summer / Winter	Jurado et al [38]	doi.org/10.3390/app11136236
Penicillium flavigenum	/	Ascomycota, Pezizomycotina, Eurotiomycetes	DNA linear	Penicillium flavigenum strain 090716NER9I2 internal transcribed spacer 1, partial sequence; 5.8S ribosomal RNA gene and internal transcribed spacer 2, complete sequence; and large subunit ribosomal RNA gene, partial sequence	MZ374029	539 bp	/	090716NER9I2	Nerja Cave	show cave	Spain	air	/	9 July 2016 and 12 January	Summer / Winter	Jurado et al [38]	doi.org/10.3390/app11136236
Penicillium citreosulfuratum	/	Ascomycota, Pezizomycotina, Eurotiomycetes	DNA linear	Penicillium citreosulfuratum strain 090716NER9I1 internal transcribed spacer 1, partial sequence; 5.8S ribosomal RNA gene and internal transcribed spacer 2, complete sequence; and large subunit ribosomal RNA gene, partial sequence	MZ374028	535 bp	/	090716NER9I1	Nerja Cave	show cave	Spain	air	/	9 July 2016 and 12 January	Summer / Winter	Jurado et al [38]	doi.org/10.3390/app11136236
Aureobasidium pullulans	/	Ascomycota, Pezizomycotina, Dothideomycetes	DNA linear	Aureobasidium pullulans strain 090716NER7G6 internal transcribed spacer 1, partial sequence; 5.8S ribosomal RNA gene and internal transcribed spacer 2, complete sequence; and large subunit ribosomal RNA gene, partial sequence	MZ374027	529 bp	/	090716NER7G6	Nerja Cave	show cave	Spain	air	/	9 July 2016 and 12 January	Summer / Winter	Jurado et al [38]	doi.org/10.3390/app11136236
Parengyodontium album	/	Ascomycota, Pezizomycotina, Sordariomycetes	DNA linear	Parengyodontium album strain 090716NER7G5 internal transcribed spacer 1, partial sequence; 5.8S ribosomal RNA gene and internal transcribed spacer 2, complete sequence; and large subunit ribosomal RNA gene, partial sequence	MZ374026	552 bp	/	090716NER7G5	Nerja Cave	show cave	Spain	air	/	9 July 2016 and 12 January	Summer / Winter	Jurado et al [38]	doi.org/10.3390/app11136236
Cladosporium cladosporioides	/	Ascomycota, Pezizomycotina, Dothideomycetes	DNA linear	Cladosporium cladosporioides strain 090716NER7G4 internal transcribed spacer 1, partial sequence; 5.8S ribosomal RNA gene and internal transcribed spacer 2, complete sequence; and large subunit ribosomal RNA gene, partial sequence	MZ374025	504 bp	/	090716NER7G4	Nerja Cave	show cave	Spain	air	/	9 July 2016 and 12 January	Summer / Winter	Jurado et al [38]	doi.org/10.3390/app11136236
Bipolaris cynodontis	Cochliobolus cynodontis / Drechslera cynodontis / Helminthosporium cynodontis	Ascomycota, Pezizomycotina, Dothideomycetes	DNA linear	Bipolaris cynodontis strain 090716NER7G3 internal transcribed spacer 1, partial sequence; 5.8S ribosomal RNA gene and internal transcribed spacer 2, complete sequence; and large subunit ribosomal RNA gene, partial sequence	MZ374024	539 bp	/	090716NER7G3	Nerja Cave	show cave	Spain	air	/	9 July 2016 and 12 January	Summer / Winter	Jurado et al [38]	doi.org/10.3390/app11136236
Penicillago nodositata	Penicillium nodositatum	Ascomycota, Pezizomycotina, Eurotiomycetes	DNA linear	Penicillago nodositata strain 090716NER7G2 internal transcribed spacer 1, partial sequence; 5.8S ribosomal RNA gene and internal transcribed spacer 2, complete sequence; and large subunit ribosomal RNA gene, partial sequence	MZ374023	543 bp	/	090716NER7G2	Nerja Cave	show cave	Spain	air	/	9 July 2016 and 12 January	Summer / Winter	Jurado et al [38]	doi.org/10.3390/app11136236
Aspergillus versicolor	/	Ascomycota, Pezizomycotina, Eurotiomycetes	DNA linear	Aspergillus versicolor strain 090716NER7G1 internal transcribed spacer 1, partial sequence; 5.8S ribosomal RNA gene and internal transcribed spacer 2, complete sequence; and large subunit ribosomal RNA gene, partial sequence	MZ374022	521 bp	/	090716NER7G1	Nerja Cave	show cave	Spain	air	/	9 July 2016 and 12 January	Summer / Winter	Jurado et al [38]	doi.org/10.3390/app11136236
Parengyodontium album	/	Ascomycota, Pezizomycotina, Sordariomycetes	DNA linear	Parengyodontium album strain internal transcribed spacer 1, partial sequence; 5.8S ribosomal RNA gene and internal transcribed spacer 2, complete sequence; and large subunit ribosomal RNA gene, partial sequence	MZ374021	552 bp	/	090716NER5E4	Nerja Cave	show cave	Spain	air	/	9 July 2016 and 12 January	Summer / Winter	Jurado et al [38]	doi.org/10.3390/app11136236
Penicillium citrinum	Penicillium baradicum / Penicillium botryosum / Penicillium sartoryi / Penicillium steckii	Ascomycota, Pezizomycotina, Eurotiomycetes	DNA linear	Penicillium steckii strain 090716NER5E3 internal transcribed spacer 1, partial sequence; 5.8S ribosomal RNA gene and internal transcribed spacer 2, complete sequence; and large subunit ribosomal RNA gene, partial sequence	MZ374020	548 bp	/	090716NER5E3	Nerja Cave	show cave	Spain	air	/	9 July 2016 and 12 January	Summer / Winter	Jurado et al [38]	doi.org/10.3390/app11136236
Penicillium sumatraense	/	Ascomycota, Pezizomycotina, Eurotiomycetes	DNA linear	Penicillium sumatraense strain 090716NER5E1 internal transcribed spacer 1, partial sequence; 5.8S ribosomal RNA gene and internal transcribed spacer 2, complete sequence; and large subunit ribosomal RNA gene, partial sequence	MZ374018	548 bp	/	090716NER5E1	Nerja Cave	show cave	Spain	air	/	9 July 2016 and 12 January	Summer / Winter	Jurado et al [38]	doi.org/10.3390/app11136236
Aspergillus versicolor	/	Ascomycota, Pezizomycotina, Eurotiomycetes	DNA linear	Aspergillus versicolor strain 090716NER3C3 internal transcribed spacer 1, partial sequence; 5.8S ribosomal RNA gene and internal transcribed spacer 2, complete sequence; and large subunit ribosomal RNA gene, partial sequence	MZ374017	521 bp	/	090716NER3C3 i	Nerja Cave	show cave	Spain	air	/	9 July 2016 and 12 January	Summer / Winter	Jurado et al [38]	doi.org/10.3390/app11136236
Alternaria tenuissima	/	Ascomycota, Pezizomycotina, Dothideomycetes	DNA linear	Alternaria tenuissima strain 090716NER3C2 internal transcribed spacer 1, partial sequence; 5.8S ribosomal RNA gene and internal transcribed spacer 2, complete sequence; and large subunit ribosomal RNA gene, partial sequence	MZ374016	544 bp	/	090716NER3C2	Nerja Cave	show cave	Spain	air	/	9 July 2016 and 12 January	Summer / Winter	Jurado et al [38]	doi.org/10.3390/app11136236
Penicillium citreosulfuratum	/	Ascomycota, Pezizomycotina, Eurotiomycetes	DNA linear	Penicillium citreosulfuratum strain 090716NER3C1 internal transcribed spacer 1, partial sequence; 5.8S ribosomal RNA gene and internal transcribed spacer 2, complete sequence; and large subunit ribosomal RNA gene, partial sequence	MZ374015	535 bp	/	090716NER3C1	Nerja Cave	show cave	Spain	air	/	9 July 2016 and 12 January	Summer / Winter	Jurado et al [38]	doi.org/10.3390/app11136236
Cladosporium lebrasiae	/	Ascomycota, Pezizomycotina, Dothideomycetes	DNA linear	Cladosporium lebrasiae strain 090716NER1A3 internal transcribed spacer 1, partial sequence; 5.8S ribosomal RNA gene and internal transcribed spacer 2, complete sequence; and large subunit ribosomal RNA gene, partial sequence	MZ374014	506 bp	/	090716NER1A3	Nerja Cave	show cave	Spain	air	/	9 July 2016 and 12 January	Summer / Winter	Jurado et al [38]	doi.org/10.3390/app11136236
Parengyodontium album	/	Ascomycota, Pezizomycotina, Sordariomycetes	DNA linear	Parengyodontium album strain 090716NER1A2 internal transcribed spacer 1, partial sequence; 5.8S ribosomal RNA gene and internal transcribed spacer 2, complete sequence; and large subunit ribosomal RNA gene, partial sequence	MZ374013	552 bp	/	090716NER1A2	Nerja Cave	show cave	Spain	air	/	9 July 2016 and 12 January	Summer / Winter	Jurado et al [38]	doi.org/10.3390/app11136236
Penicillium citreosulfuratum	/	Ascomycota, Pezizomycotina, Eurotiomycetes	DNA linear	Penicillium citreosulfuratum strain 090716NER1A1 internal transcribed spacer 1, partial sequence; 5.8S ribosomal RNA gene and internal transcribed spacer 2, complete sequence; and large subunit ribosomal RNA gene, partial sequence	MZ374012	535 bp	/	090716NER1A1	Nerja Cave	show cave	Spain	air	/	9 July 2016 and 12 January	Summer / Winter	Jurado et al [38]	doi.org/10.3390/app11136236
Neopestalotiopsis cavernicola	/	Ascomycota, Pezizomycotina, Sordariomycetes	DNA linear	Neopestalotiopsis sp. isolate KUMCC 20-0332 small subunit ribosomal RNA gene, partial sequence; internal transcribed spacer 1, 5.8S ribosomal RNA gene, and internal transcribed spacer 2, complete sequence; and large subunit ribosomal RNA gene, partial sequence	MW581238	548 bp	KUMCC 20-0332	/	Gem Cave		China, Yunnan Province, Kunming, Fuming County	inner cave rock surfaces	N 25° 17′ 31.49″, E 102° 40′ 08.59″)	/	/	Liu et al [39]	https://doi.org/10.11646/phytotaxa.512.1.1	New species described in the cave
Neopestalotiopsis cavernicola	/	Ascomycota, Pezizomycotina, Sordariomycetes	DNA linear	Neopestalotiopsis sp. KFL-2020a small subunit ribosomal RNA gene, partial sequence; internal transcribed spacer 1, 5.8S ribosomal RNA gene, and internal transcribed spacer 2, complete sequence; and large subunit ribosomal RNA gene, partial sequence	MW545802	547 bp	KFL-2020a	/	Gem Cave		China, Yunnan Province, Kunming, Fuming County	inner cave rock surfaces	N 25° 17′ 31.49″, E 102° 40′ 08.59″)	/	/	Liu et al [39]	https://doi.org/10.11646/phytotaxa.512.1.1	New species described in the cave
Trichoderma viride	/	Ascomycota, Pezizomycotina, Sordariomycetes	DNA linear	Trichoderma viride isolate UWR_205 internal transcribed spacer 1, partial sequence; 5.8S ribosomal RNA gene and internal transcribed spacer 2, complete sequence; and large subunit ribosomal RNA gene, partial sequence	MW019477	544 bp	UWR_205	/	Brestovská Cave	sho caves	Slovakia	air	/	24 August 2017.	Summer	Ogorek et al [40]	https://doi.org/10.3390/biology10060497	psychrophylic
Pseudogymnoascus pannorum	Geomyces pannorum	Ascomycota, Pezizomycotina, Leotiomycetes	DNA linear	Pseudogymnoascus pannorum isolate UWR_204 internal transcribed spacer 1, partial sequence; 5.8S ribosomal RNA gene and internal transcribed spacer 2, complete sequence; and large subunit ribosomal RNA gene, partial sequence	MW019476	552 bp	UWR_204	/	Brestovská Cave	sho caves	Slovakia	air	/	24 August 2017.	Summer	Ogorek et al [40]	https://doi.org/10.3390/biology10060497	psychrophylic
Penicillium expansum	/	Ascomycota, Pezizomycotina, Eurotiomycetes	DNA linear	Penicillium expansum isolate UWR_203 internal transcribed spacer 1, partial sequence; 5.8S ribosomal RNA gene and internal transcribed spacer 2, complete sequence; and large subunit ribosomal RNA gene, partial sequence	MW019475	505 bp	UWR_203	/	Brestovská Cave	sho caves	Slovakia	air	/	24 August 2017.	Summer	Ogorek et al [40]	https://doi.org/10.3390/biology10060497	psychrophylic
Penicillium brevicompactum	/	Ascomycota, Pezizomycotina, Eurotiomycetes	DNA linear	Penicillium brevicompactum isolate UWR_201 internal transcribed spacer 1, partial sequence; 5.8S ribosomal RNA gene and internal transcribed spacer 2, complete sequence; and large subunit ribosomal RNA gene, partial sequence	MW019473	520 bp	UWR_201	/	Brestovská Cave	sho caves	Slovakia	air	/	24 August 2017.	Summer	Ogorek et al [40]	https://doi.org/10.3390/biology10060497	psychrophylic
Nakazawaea holstii	Hansenula holstii / Pichia holstii	Ascomycota, Saccharomycotina, Saccharomycetes	DNA linear	Nakazawaea holstii isolate UWR_199 internal transcribed spacer 1, partial sequence; 5.8S ribosomal RNA gene and internal transcribed spacer 2, complete sequence; and large subunit ribosomal RNA gene, partial sequence	MW019471	527 bp	UWR_199	/	Brestovská Cave	sho caves	Slovakia	air	/	24 August 2017.	Summer	Ogorek et al [40]	https://doi.org/10.3390/biology10060497	psychrophylic
Mucor hiemalis	/	Mucoromycota, Mucoromycotina, Mucoromycetes	DNA linear	Mucor hiemalis isolate UWR_198 internal transcribed spacer 1, partial sequence; 5.8S ribosomal RNA gene, complete sequence; and internal transcribed spacer 2, partial sequence	MW019470	514 bp	UWR_198	/	Brestovská Cave	sho caves	Slovakia	air	/	24 August 2017.	Summer	Ogorek et al [40]	https://doi.org/10.3390/biology10060497	psychrophylic
Mrakia blollopis	/	Basidiomycota, Agaricomycotina, Tremellomycetes	DNA linear	Mrakia blollopis isolate UWR_197 internal transcribed spacer 1, partial sequence; 5.8S ribosomal RNA gene and internal transcribed spacer 2, complete sequence; and large subunit ribosomal RNA gene, partial sequence	MW019469	537 bp	UWR_197	/	Brestovská Cave	sho caves	Slovakia	air	/	24 August 2017.	Summer	Ogorek et al [40]	https://doi.org/10.3390/biology10060497	psychrophylic
Filobasidium wieringae	Cryptococcus wieringae	Basidiomycota, Agaricomycotina, Tremellomycetes	DNA linear	Filobasidium wieringae isolate UWR_194 internal transcribed spacer 1, partial sequence; 5.8S ribosomal RNA gene and internal transcribed spacer 2, complete sequence; and large subunit ribosomal RNA gene, partial sequence	MW019466	528 bp	UWR_194	/	Brestovská Cave	sho caves	Slovakia	air	/	24 August 2017.	Summer	Ogorek et al [40]	https://doi.org/10.3390/biology10060497	psychrophylic
Oidiodendron truncatum	/	Ascomycota, Pezizomycotina, Leotiomycetes	DNA linear	Oidiodendron truncatum isolate UWR_209 internal transcribed spacer 1, partial sequence; 5.8S ribosomal RNA gene and internal transcribed spacer 2, complete sequence; and large subunit ribosomal RNA gene, partial sequence	MW015993	500 bp	UWR_209	/	Brestovská Cave	sho caves	Slovakia	air	/	24 August 2017.	Summer	Ogorek et al [40]	https://doi.org/10.3390/biology10060497	psychrophylic
Oidiodendron truncatum	/	Ascomycota, Pezizomycotina, Leotiomycetes	DNA linear	Oidiodendron truncatum isolate UWR_208 internal transcribed spacer 1, partial sequence; 5.8S ribosomal RNA gene and internal transcribed spacer 2, complete sequence; and large subunit ribosomal RNA gene, partial sequence	MW015992	500 bp	UWR_208 i	/	Brestovská Cave	sho caves	Slovakia	air	/	24 August 2017.	Summer	Ogorek et al [40]	https://doi.org/10.3390/biology10060497	psychrophylic
Fusicolla septimanifiniscientiae	/	Ascomycota, Pezizomycotina, Sordariomycetes	DNA linear	Fusicolla septimanifiniscientiae voucher KGUT_J0 internal transcribed spacer 1, partial sequence; 5.8S ribosomal RNA gene and internal transcribed spacer 2, complete sequence; and large subunit ribosomal RNA gene, partial sequence	MN643069	536 bp	/	KGUT_J0	Jefriz cave	/	Iran: 3 km east of Jefriz village, Baft, Kerman province	soil and sediment	/	/	all seasons	Habibi and Safaiefarahani [41]	DOI:10.4311/2019MB0145
Podospora sp.	/	Ascomycota, Pezizomycotina, Sordariomycetes	DNA linear	Podospora sp. voucher KGUT_J12 internal transcribed spacer 1, partial sequence; 5.8S ribosomal RNA gene and internal transcribed spacer 2, complete sequence; and large subunit ribosomal RNA gene, partial sequence	MN643067	529 bp	/	KGUT_J12	Jefriz cave	/	Iran: 3 km east of Jefriz village, Baft, Kerman province	soil and sediment	/	/	all seasons	Habibi and Safaiefarahani [41]	DOI:10.4311/2019MB0145
Epicoccum nigrum	/	Ascomycota, Pezizomycotina, Dothideomycetes	DNA linear	Epicoccum nigrum voucher KGUT_J20 internal transcribed spacer 1, partial sequence; 5.8S ribosomal RNA gene and internal transcribed spacer 2, complete sequence; and large subunit ribosomal RNA gene, partial sequence	MN643066	521 bp	/	KGUT_J20	Jefriz cave	/	Iran: 3 km east of Jefriz village, Baft, Kerman province	soil and sediment	/	/	all seasons	Habibi and Safaiefarahani [41]	DOI:10.4311/2019MB0145
Aspergillus spelunceus	/	Ascomycota, Pezizomycotina, Eurotiomycetes	DNA linear	Aspergillus spelunceus voucher KGUT_J14 internal transcribed spacer 1, partial sequence; 5.8S ribosomal RNA gene and internal transcribed spacer 2, complete sequence; and large subunit ribosomal RNA gene, partial sequence	MN643065	555 bp	/	KGUT_J14	Jefriz cave	/	Iran: 3 km east of Jefriz village, Baft, Kerman province	soil and sediment	/	/	all seasons	Habibi and Safaiefarahani [41]	DOI:10.4311/2019MB0145
Penicillium expansum	/	Ascomycota, Pezizomycotina, Eurotiomycetes	DNA linear	Penicillium expansum voucher KGUT_J17 internal transcribed spacer 1, partial sequence; 5.8S ribosomal RNA gene and internal transcribed spacer 2, complete sequence; and large subunit ribosomal RNA gene, partial sequence	MN643064	562 bp	/	KGUT_J17	Jefriz cave	/	Iran: 3 km east of Jefriz village, Baft, Kerman province	soil and sediment	/	/	all seasons	Habibi and Safaiefarahani [41]	DOI:10.4311/2019MB0145
Penicillium brevicompactum	/	Ascomycota, Pezizomycotina, Eurotiomycetes	DNA linear	Penicillium brevicompactum voucher KGUT_J11 internal transcribed spacer 1, partial sequence; 5.8S ribosomal RNA gene and internal transcribed spacer 2, complete sequence; and large subunit ribosomal RNA gene, partial sequence	MN643063	555 bp	/	KGUT_J11	Jefriz cave	/	Iran: 3 km east of Jefriz village, Baft, Kerman province	soil and sediment	/	/	all seasons	Habibi and Safaiefarahani [41]	DOI:10.4311/2019MB0145
Alternaria malorum	Cladodporium malorum	Ascomycota, Pezizomycotina, Dothideomycetes	DNA linear	Alternaria malorum voucher KGUT_J10 internal transcribed spacer 1, partial sequence; 5.8S ribosomal RNA gene and internal transcribed spacer 2, complete sequence; and large subunit ribosomal RNA gene, partial sequence	MN643062	583 bp	/	KGUT_J10	Jefriz cave	/	Iran: 3 km east of Jefriz village, Baft, Kerman province	soil and sediment	/	/	all seasons	Habibi and Safaiefarahani [41]	DOI:10.4311/2019MB0145
Trichocladium griseum	Humicola grisea	Ascomycota, Pezizomycotina, Sordariomycetes	DNA linear	Trichocladium griseum voucher KGUT_J4 internal transcribed spacer 1, partial sequence; 5.8S ribosomal RNA gene and internal transcribed spacer 2, complete sequence; and large subunit ribosomal RNA gene, partial sequence	MN643061	535 bp	/	KGUT_J4	Jefriz cave	/	Iran: 3 km east of Jefriz village, Baft, Kerman province	soil and sediment	/	/	all seasons	Habibi and Safaiefarahani [41]	DOI:10.4311/2019MB0145
Pseudogymnoascus pannorum	Geomyces pannorum	Ascomycota, Pezizomycotina, Leotiomycetes	DNA linear	Pseudogymnoascus pannorum voucher KGUT_J2 internal transcribed spacer 1, partial sequence; 5.8S ribosomal RNA gene and internal transcribed spacer 2, complete sequence; and large subunit ribosomal RNA gene, partial sequence	MN643060	529 bp	/	KGUT_J2	Jefriz cave	/	Iran: 3 km east of Jefriz village, Baft, Kerman province	soil and sediment	/	/	all seasons	Habibi and Safaiefarahani [41]	DOI:10.4311/2019MB0145
Mucor hiemalis	/	Mucoromycota, Mucoromycotina, Mucoromycetes	DNA linear	Mucor hiemalis isolate UWR_188 internal transcribed spacer 1, partial sequence; 5.8S ribosomal RNA gene and internal transcribed spacer 2, complete sequence; and large subunit ribosomal RNA gene, partial sequence	MT367738	541 bp	UWR_188	/	/	/	Slovakia	air	/	/	/	Ogorek, unpublished	/
Penicillium solitum	Penicillium crustosum	Ascomycota, Pezizomycotina, Eurotiomycetes	DNA linear	Penicillium crustosum isolate UWR_022 internal transcribed spacer 1, partial sequence; 5.8S ribosomal RNA gene and internal transcribed spacer 2, complete sequence; and 28S ribosomal RNA gene, partial sequence	KX426959	588 bp	UWR_022	/	Demänovská Cave of Liberty	show cave	Slovakia	air	/	June 2014	Summer	Ogorek et al [37]	DOI:10.4311/2018MB0104
Mucor hiemalis	/	Mucoromycota, Mucoromycotina, Mucoromycetes	DNA linear	Mucor hiemalis isolate UWR_021 internal transcribed spacer 1, partial sequence; 5.8S ribosomal RNA gene and internal transcribed spacer 2, complete sequence; and 28S ribosomal RNA gene, partial sequence	KX426958	612 bp	UWR_021	/	Demänovská Cave of Liberty	show cave	Slovakia	air	/	June 2014	Summer	Ogorek et al [37]	DOI:10.4311/2018MB0104
Penicillium commune	/	Ascomycota, Pezizomycotina, Eurotiomycetes	DNA linear	Penicillium commune isolate UWR_020 internal transcribed spacer 1, partial sequence; 5.8S ribosomal RNA gene and internal transcribed spacer 2, complete sequence; and 28S ribosomal RNA gene, partial sequence	KX426957	560 bp	UWR_020	/	Demänovská Cave of Liberty	show cave	Slovakia	air	/	June 2014	Summer	Ogorek et al [37]	DOI:10.4311/2018MB0104
Trichoderma longibrachiatum	/	Ascomycota, Pezizomycotina, Sordariomycetes	DNA linear	Trichoderma longibrachiatum isolate UWR_019 internal transcribed spacer 1, partial sequence; 5.8S ribosomal RNA gene and internal transcribed spacer 2, complete sequence; and 28S ribosomal RNA gene, partial sequence	KX426956	599 bp	UWR_019	/	Demänovská Cave of Liberty	show cave	Slovakia	air	/	June 2014	Summer	Ogorek et al [37]	DOI:10.4311/2018MB0104
Cutaneotrichosporon curvatum	/	Basidiomycota, Agaricomycotina, Tremellomycetes	DNA linear	Cutaneotrichosporon curvatum isolate UWR_018 internal transcribed spacer 1, partial sequence; 5.8S ribosomal RNA gene and internal transcribed spacer 2, complete sequence; and 28S ribosomal RNA gene, partial sequence	KX426955	543 bp	UWR_018	/	Demänovská Cave of Liberty	show cave	Slovakia	air	/	June 2014	Summer	Ogorek et al [37]	DOI:10.4311/2018MB0104
Fomes fomentarius	/	Basidiomycota, Agaricomycotina, Agaricomycetes	DNA linear	Fomes fomentarius isolate UWR_017 internal transcribed spacer 1, partial sequence; 5.8S ribosomal RNA gene and internal transcribed spacer 2, complete sequence; and 28S ribosomal RNA gene, partial sequence	KX426954	598 bp	UWR_017	/	Demänovská Cave of Liberty	show cave	Slovakia	air	/	June 2014	Summer	Ogorek et al [37]	DOI:10.4311/2018MB0104
Cladosporium macrocarpum	/	Ascomycota, Pezizomycotina, Dothideomycetes	DNA linear	Cladosporium macrocarpum isolate UWR_016 internal transcribed spacer 1, partial sequence; 5.8S ribosomal RNA gene and internal transcribed spacer 2, complete sequence; and 28S ribosomal RNA gene, partial sequence	KX426953	516 bp	UWR_016	/	Demänovská Cave of Liberty	show cave	Slovakia	air	/	June 2014	Summer	Ogorek et al [37]	DOI:10.4311/2018MB0104
Aspergillus niger	/	Ascomycota, Pezizomycotina, Eurotiomycetes	DNA linear	Aspergillus niger isolate UWR_015 internal transcribed spacer 1, partial sequence; 5.8S ribosomal RNA gene and internal transcribed spacer 2, complete sequence; and 28S ribosomal RNA gene, partial sequence	KX426952	567 bp	UWR_015	/	Demänovská Cave of Liberty	show cave	Slovakia	air	/	June 2014	Summer	Ogorek et al [37]	DOI:10.4311/2018MB0104
Apiospora kogelbergensis	Arthrinium kogelbergense	Ascomycota, Pezizomycotina, Sordariomycetes	DNA linear	Apiospora kogelbergensis isolate UWR_041 internal transcribed spacer 1, partial sequence; 5.8S ribosomal RNA gene and internal transcribed spacer 2, complete sequence; and 28S ribosomal RNA gene, partial sequence	KX426951	535 bp	UWR_041	/	Demänovská Cave of Liberty	show cave	Slovakia	air	/	June 2014	Summer	Ogorek et al [37]	DOI:10.4311/2018MB0104
Microdochium seminicola	/	Ascomycota, Pezizomycotina, Sordariomycetes	DNA linear	Microdochium seminicola isolate UWR_014 internal transcribed spacer 1, partial sequence; 5.8S ribosomal RNA gene and internal transcribed spacer 2, complete sequence; and 28S ribosomal RNA gene, partial sequence	KX426950	510 bp	UWR_014	/	Demänovská Cave of Liberty	show cave	Slovakia	air	/	June 2014	Summer	Ogorek et al [37]	DOI:10.4311/2018MB0104
Epicoccum nigrum	/	Ascomycota, Pezizomycotina, Dothideomycetes	DNA linear	Epicoccum nigrum isolate UWR_013 internal transcribed spacer 1, partial sequence; 5.8S ribosomal RNA gene and internal transcribed spacer 2, complete sequence; and 28S ribosomal RNA gene, partial sequence	KX426949	508 bp	UWR_013	/	Demänovská Cave of Liberty	show cave	Slovakia	air	/	June 2014	Summer	Ogorek et al [37]	DOI:10.4311/2018MB0104
Discosia sp	/	Ascomycota, Pezizomycotina, Sordariomycetes	DNA linear	Discosia sp. isolate UWR_012 internal transcribed spacer 1, partial sequence; 5.8S ribosomal RNA gene and internal transcribed spacer 2, complete sequence; and 28S ribosomal RNA gene, partial sequence	KX426948	501 bp	UWR_012	/	Demänovská Cave of Liberty	show cave	Slovakia	air	/	June 2014	Summer	Ogorek et al [37]	DOI:10.4311/2018MB0104
Alternaria abundans	Embellisia abundans	Ascomycota, Pezizomycotina, Dothideomycetes	DNA linear	Alternaria abundans isolate UWR_011 internal transcribed spacer 1, partial sequence; 5.8S ribosomal RNA gene and internal transcribed spacer 2, complete sequence; and 28S ribosomal RNA gene, partial sequence	KX426947	565 bp	UWR_011	/	Demänovská Cave of Liberty	show cave	Slovakia	air	/	June 2014	Summer	Ogorek et al [37]	DOI:10.4311/2018MB0104
Penicillium brevicompactum	Penicillium brunneostoloniferum / Penicillium stoloniferum / Penicillium volgaense	Ascomycota, Pezizomycotina, Eurotiomycetes	DNA linear	Penicillium brevicompactum isolate UWR_010 internal transcribed spacer 1, partial sequence; 5.8S ribosomal RNA gene and internal transcribed spacer 2, complete sequence; and 28S ribosomal RNA gene, partial sequence	KX426946	535 bp	UWR_010	/	Demänovská Cave of Liberty	show cave	Slovakia	air	/	June 2014	Summer	Ogorek et al [37]	DOI:10.4311/2018MB0104
Trametes hirsuta	/	Basidiomycota, Agaricomycotina, Agaricomycetes	DNA linear	Trametes hirsuta isolate UWR_008 internal transcribed spacer 1, partial sequence; 5.8S ribosomal RNA gene and internal transcribed spacer 2, complete sequence; and 28S ribosomal RNA gene, partial sequence	KX426944	574 bp	UWR_008	/	Demänovská Cave of Liberty	show cave	Slovakia	air	/	June 2014	Summer	Ogorek et al [37]	DOI:10.4311/2018MB0104
Cladosporium cladosporioides	/	Ascomycota, Pezizomycotina, Dothideomycetes	DNA linear	Cladosporium cladosporioides isolate UWR_007 internal transcribed spacer 1, partial sequence; 5.8S ribosomal RNA gene and internal transcribed spacer 2, complete sequence; and 28S ribosomal RNA gene, partial sequence	KX426943	515 bp	UWR_007	/	Demänovská Cave of Liberty	show cave	Slovakia	air	/	June 2014	Summer	Ogorek et al [37]	DOI:10.4311/2018MB0104
Cladosporium herbarum	/	Ascomycota, Pezizomycotina, Dothideomycetes	DNA linear	Cladosporium herbarum isolate UWR_006 internal transcribed spacer 1, partial sequence; 5.8S ribosomal RNA gene and internal transcribed spacer 2, complete sequence; and 28S ribosomal RNA gene, partial sequence	KX426942	515 bp	UWR_006	/	Demänovská Cave of Liberty	show cave	Slovakia	air	/	June 2014	Summer	Ogorek et al [37]	DOI:10.4311/2018MB0104
Discosia sp	/	Ascomycota, Pezizomycotina, Sordariomycetes	DNA linear	/	KX426977	509 bp	UWR_040	/	Demänovská Cave of Liberty	show cave	Slovakia	air	/	June 2014	Summer	Ogorek et al [37]	DOI:10.4311/2018MB0104
Aspergillus niger	/	Ascomycota, Pezizomycotina, Eurotiomycetes	DNA linear	Aspergillus niger isolate UWR_039 internal transcribed spacer 1, partial sequence; 5.8S ribosomal RNA gene and internal transcribed spacer 2, complete sequence; and 28S ribosomal RNA gene, partial sequence	KX426976	568 bp	UWR_039	/	Demänovská Cave of Liberty	show cave	Slovakia	air	/	June 2014	Summer	Ogorek et al [37]	DOI:10.4311/2018MB0104
Trichoderma citrinoviride	Hypocrea schweinitzii	Ascomycota, Pezizomycotina, Sordariomycetes	DNA linear	Trichoderma citrinoviride isolate UWR_037 internal transcribed spacer 1, partial sequence; 5.8S ribosomal RNA gene and internal transcribed spacer 2, complete sequence; and 28S ribosomal RNA gene, partial sequence	KX426974	595 bp	UWR_037	/	Demänovská Cave of Liberty	show cave	Slovakia	air	/	June 2014	Summer	Ogorek et al [37]	DOI:10.4311/2018MB0104
Aspergillus elegans	/	Ascomycota, Pezizomycotina, Eurotiomycetes	DNA linear	Aspergillus elegans isolate UWR_036 internal transcribed spacer 1, partial sequence; 5.8S ribosomal RNA gene and internal transcribed spacer 2, complete sequence; and 28S ribosomal RNA gene, partial sequence	KX426973	556 bp	UWR_036	/	Demänovská Cave of Liberty	show cave	Slovakia	air	/	June 2014	Summer	Ogorek et al [37]	DOI:10.4311/2018MB0104
Exophiala xenobiotica	/	Ascomycota, Pezizomycotina, Eurotiomycetes	DNA linear	Exophiala xenobiotica isolate UWR_035 internal transcribed spacer 1, partial sequence; 5.8S ribosomal RNA gene and internal transcribed spacer 2, complete sequence; and 28S ribosomal RNA gene, partial sequence	KX426972	570 bp	UWR_035	/	Demänovská Cave of Liberty	show cave	Slovakia	air	/	June 2014	Summer	Ogorek et al [37]	DOI:10.4311/2018MB0104
Aspergillus flavus	/	Ascomycota, Pezizomycotina, Eurotiomycetes	DNA linear	Aspergillus flavus isolate UWR_034 internal transcribed spacer 1, partial sequence; 5.8S ribosomal RNA gene and internal transcribed spacer 2, complete sequence; and 28S ribosomal RNA gene, partial sequence	KX426971	555 bp	UWR_034 i	/	Demänovská Cave of Liberty	show cave	Slovakia	air	/	June 2014	Summer	Ogorek et al [37]	DOI:10.4311/2018MB0104
Cladosporium cladosporioides	/	Ascomycota, Pezizomycotina, Dothideomycetes	DNA linear	Cladosporium cladosporioides isolate UWR_033 internal transcribed spacer 1, partial sequence; 5.8S ribosomal RNA gene and internal transcribed spacer 2, complete sequence; and 28S ribosomal RNA gene, partial sequence	KX426970	587 bp	UWR_033	/	Demänovská Cave of Liberty	show cave	Slovakia	air	/	June 2014	Summer	Ogorek et al [37]	DOI:10.4311/2018MB0104
Microdochium seminicola	/	Ascomycota, Pezizomycotina, Sordariomycetes	DNA linear	Microdochium seminicola isolate UWR_032 internal transcribed spacer 1, partial sequence; 5.8S ribosomal RNA gene and internal transcribed spacer 2, complete sequence; and 28S ribosomal RNA gene, partial sequence	KX426969	518 bp	UWR_032	/	Demänovská Cave of Liberty	show cave	Slovakia	air	/	June 2014	Summer	Ogorek et al [37]	DOI:10.4311/2018MB0104
Penicillium brevicompactum	Penicillium brunneostoloniferum / Penicillium stoloniferum / Penicillium volgaense	Ascomycota, Pezizomycotina, Eurotiomycetes	DNA linear	Penicillium brevicompactum isolate UWR_031 internal transcribed spacer 1, partial sequence; 5.8S ribosomal RNA gene and internal transcribed spacer 2, complete sequence; and 28S ribosomal RNA gene, partial sequence	KX426968	536 bp	UWR_031	/	Demänovská Cave of Liberty	show cave	Slovakia	air	/	June 2014	Summer	Ogorek et al [37]	DOI:10.4311/2018MB0104
Penicillium solitum	Penicillium crustosum	Ascomycota, Pezizomycotina, Eurotiomycetes	DNA linear	Penicillium crustosum isolate UWR_030 internal transcribed spacer 1, partial sequence; 5.8S ribosomal RNA gene and internal transcribed spacer 2, complete sequence; and 28S ribosomal RNA gene, partial sequence	KX426967	526 bp	UWR_030	/	Demänovská Cave of Liberty	show cave	Slovakia	air	/	June 2014	Summer	Ogorek et al [37]	DOI:10.4311/2018MB0104
Fusarium lateritium	/	Ascomycota, Pezizomycotina, Sordariomycetes	DNA linear	Fusarium lateritium isolate UWR_029 internal transcribed spacer 1, partial sequence; 5.8S ribosomal RNA gene and internal transcribed spacer 2, complete sequence; and 28S ribosomal RNA gene, partial sequence	KX426966	519 bp	UWR_029	/	Demänovská Cave of Liberty	show cave	Slovakia	air	/	June 2014	Summer	Ogorek et al [37]	DOI:10.4311/2018MB0104
Phlebiopsis gigantea	/	Basidiomycota, Agaricomycotina, Agaricomycetes	DNA linear	Phlebiopsis gigantea isolate UWR_028 internal transcribed spacer 1, partial sequence; 5.8S ribosomal RNA gene and internal transcribed spacer 2, complete sequence; and 28S ribosomal RNA gene, partial sequence	KX426965	618 bp	UWR_028	/	Demänovská Cave of Liberty	show cave	Slovakia	air	/	June 2014	Summer	Ogorek et al [37]	DOI:10.4311/2018MB0104
Botrytis cinerea	/	Ascomycota, Pezizomycotina, Leotiomycetes	DNA linear	Botrytis cinerea isolate UWR_027 internal transcribed spacer 1, partial sequence; 5.8S ribosomal RNA gene and internal transcribed spacer 2, complete sequence; and 28S ribosomal RNA gene, partial sequence	KX426964	512 bp	UWR_027	/	Demänovská Cave of Liberty	show cave	Slovakia	air	/	June 2014	Summer	Ogorek et al [37]	DOI:10.4311/2018MB0104
Bjerkandera adusta	/	Basidiomycota, Agaricomycotina, Agaricomycetes	DNA linear	Bjerkandera adusta isolate UWR_026 internal transcribed spacer 1, partial sequence; 5.8S ribosomal RNA gene and internal transcribed spacer 2, complete sequence; and 28S ribosomal RNA gene, partial sequence	KX426963	594 bp	UWR_026	/	Demänovská Cave of Liberty	show cave	Slovakia	air	/	June 2014	Summer	Ogorek et al [37]	DOI:10.4311/2018MB0104
Penicillium aurantiacobrunneum	/	Ascomycota, Pezizomycotina, Eurotiomycetes	DNA linear	Penicillium aurantiacobrunneum isolate UWR_025 internal transcribed spacer 1, partial sequence; 5.8S ribosomal RNA gene and internal transcribed spacer 2, complete sequence; and 28S ribosomal RNA gene, partial sequence	KX426962	549 bp	UWR_025	/	Demänovská Cave of Liberty	show cave	Slovakia	air	/	June 2014	Summer	Ogorek et al [37]	DOI:10.4311/2018MB0104
Penicillium biourgeianum	/	Ascomycota, Pezizomycotina, Eurotiomycetes	DNA linear	Penicillium biourgeianum isolate UWR_024 internal transcribed spacer 1, partial sequence; 5.8S ribosomal RNA gene and internal transcribed spacer 2, complete sequence; and 28S ribosomal RNA gene, partial sequence	KX426961	539 bp	UWR_024	/	Demänovská Cave of Liberty	show cave	Slovakia	air	/	June 2014	Summer	Ogorek et al [37]	DOI:10.4311/2018MB0104
Cladosporium macrocarpum	/	Ascomycota, Pezizomycotina, Dothideomycetes	DNA linear	Cladosporium macrocarpum isolate UWR_023 internal transcribed spacer 1, partial sequence; 5.8S ribosomal RNA gene and internal transcribed spacer 2, complete sequence; and 28S ribosomal RNA gene, partial sequence	KX426960	513 bp	UWR_023	/	Demänovská Cave of Liberty	show cave	Slovakia	air	/	June 2014	Summer	Ogorek et al [37]	DOI:10.4311/2018MB0104
Pseudogymnoascus sp.	Geomyces sp.	Ascomycota, Pezizomycotina, Leotiomycetes	DNA linear	Pseudogymnoascus sp. isolate F348 internal transcribed spacer 1, partial sequence; 5.8S ribosomal RNA gene and internal transcribed spacer 2, complete sequence; and large subunit ribosomal RNA gene, partial sequence	KX610369	561 bp	F348	/	El Malpais National Monument	naturally formed lava cave	USA, New Mexico	soil and sediment (basalt and guano)	35°N 108°W, elevation ~2400 m.a.s.l.	from November to April	Autumn, Winter, Spring	Torres-Cruz et al [42]	https://doi.org/10.5038/1827-806X.48.2.2254
Pseudogymnoascus sp.	Geomyces sp.	Ascomycota, Pezizomycotina, Leotiomycetes	DNA linear	Pseudogymnoascus sp. isolate F342 internal transcribed spacer 1, partial sequence; 5.8S ribosomal RNA gene and internal transcribed spacer 2, complete sequence; and large subunit ribosomal RNA gene, partial sequence	KX610368	562 bp	F342	/	El Malpais National Monument	naturally formed lava cave	USA, New Mexico	soil and sediment (basalt and guano)	35°N 108°W, elevation ~2400 m.a.s.l.	from November to April	Autumn, Winter, Spring	Torres-Cruz et al [42]	https://doi.org/10.5038/1827-806X.48.2.2254
Pseudogymnoascus sp.	Geomyces sp.	Ascomycota, Pezizomycotina, Leotiomycetes	DNA linear	Pseudogymnoascus sp. isolate F334 internal transcribed spacer 1, partial sequence; 5.8S ribosomal RNA gene and internal transcribed spacer 2, complete sequence; and large subunit ribosomal RNA gene, partial sequence	KX610367	562 bp	F334	/	El Malpais National Monument	naturally formed lava cave	USA, New Mexico	soil and sediment (basalt and guano)	35°N 108°W, elevation ~2400 m.a.s.l.	from November to April	Autumn, Winter, Spring	Torres-Cruz et al [42]	https://doi.org/10.5038/1827-806X.48.2.2254
Pseudogymnoascus sp.	Geomyces sp.	Ascomycota, Pezizomycotina, Leotiomycetes	DNA linear	Pseudogymnoascus sp. isolate F333 internal transcribed spacer 1, partial sequence; 5.8S ribosomal RNA gene and internal transcribed spacer 2, complete sequence; and large subunit ribosomal RNA gene, partial sequence	KX610366	564 bp	F333	/	El Malpais National Monument	naturally formed lava cave	USA, New Mexico	soil and sediment (basalt and guano)	35°N 108°W, elevation ~2400 m.a.s.l.	from November to April	Autumn, Winter, Spring	Torres-Cruz et al [42]	https://doi.org/10.5038/1827-806X.48.2.2254
Pseudogymnoascus sp.	Geomyces sp.	Ascomycota, Pezizomycotina, Leotiomycetes	DNA linear	Pseudogymnoascus sp. isolate F332 internal transcribed spacer 1, partial sequence; 5.8S ribosomal RNA gene and internal transcribed spacer 2, complete sequence; and large subunit ribosomal RNA gene, partial sequence	KX610365	563 bp	F332	/	El Malpais National Monument	naturally formed lava cave	USA, New Mexico	soil and sediment (basalt and guano)	35°N 108°W, elevation ~2400 m.a.s.l.	from November to April	Autumn, Winter, Spring	Torres-Cruz et al [42]	https://doi.org/10.5038/1827-806X.48.2.2254
Pseudogymnoascus sp.	Geomyces sp.	Ascomycota, Pezizomycotina, Leotiomycetes	DNA linear	Pseudogymnoascus sp. isolate F330 small subunit ribosomal RNA gene, partial sequence; internal transcribed spacer 1, 5.8S ribosomal RNA gene, and internal transcribed spacer 2, complete sequence; and large subunit ribosomal RNA gene, partial sequence	KX610364	565 bp	F330	/	El Malpais National Monument	naturally formed lava cave	USA, New Mexico	soil and sediment (basalt and guano)	35°N 108°W, elevation ~2400 m.a.s.l.	from November to April	Autumn, Winter, Spring	Torres-Cruz et al [42]	https://doi.org/10.5038/1827-806X.48.2.2254
Pseudogymnoascus sp.	Geomyces sp.	Ascomycota, Pezizomycotina, Leotiomycetes	DNA linear	Pseudogymnoascus sp. isolate F326 internal transcribed spacer 1, partial sequence; 5.8S ribosomal RNA gene and internal transcribed spacer 2, complete sequence; and large subunit ribosomal RNA gene, partial sequence	KX610363	563 bp	F326	/	El Malpais National Monument	naturally formed lava cave	USA, New Mexico	soil and sediment (basalt and guano)	35°N 108°W, elevation ~2400 m.a.s.l.	from November to April	Autumn, Winter, Spring	Torres-Cruz et al [42]	https://doi.org/10.5038/1827-806X.48.2.2254
Pseudogymnoascus sp.	Geomyces sp.	Ascomycota, Pezizomycotina, Leotiomycetes	DNA linear	Pseudogymnoascus sp. isolate F324 small subunit ribosomal RNA gene, partial sequence; internal transcribed spacer 1, 5.8S ribosomal RNA gene, and internal transcribed spacer 2, complete sequence; and large subunit ribosomal RNA gene, partial sequence	KX610362	571 bp	F324	/	El Malpais National Monument	naturally formed lava cave	USA, New Mexico	soil and sediment (basalt and guano)	35°N 108°W, elevation ~2400 m.a.s.l.	from November to April	Autumn, Winter, Spring	Torres-Cruz et al [42]	https://doi.org/10.5038/1827-806X.48.2.2254
Pseudogymnoascus sp.	Geomyces sp.	Ascomycota, Pezizomycotina, Leotiomycetes	DNA linear	Pseudogymnoascus sp. isolate F322 internal transcribed spacer 1, partial sequence; 5.8S ribosomal RNA gene and internal transcribed spacer 2, complete sequence; and large subunit ribosomal RNA gene, partial sequence	KX610361	562 bp	F322	/	El Malpais National Monument	naturally formed lava cave	USA, New Mexico	soil and sediment (basalt and guano)	35°N 108°W, elevation ~2400 m.a.s.l.	from November to April	Autumn, Winter, Spring	Torres-Cruz et al [42]	https://doi.org/10.5038/1827-806X.48.2.2254
Pseudogymnoascus sp.	Geomyces sp.	Ascomycota, Pezizomycotina, Leotiomycetes	DNA linear	Pseudogymnoascus sp. isolate F321 internal transcribed spacer 1, partial sequence; 5.8S ribosomal RNA gene and internal transcribed spacer 2, complete sequence; and large subunit ribosomal RNA gene, partial sequence	KX610360	563 bp	F321	/	El Malpais National Monument	naturally formed lava cave	USA, New Mexico	soil and sediment (basalt and guano)	35°N 108°W, elevation ~2400 m.a.s.l.	from November to April	Autumn, Winter, Spring	Torres-Cruz et al [42]	https://doi.org/10.5038/1827-806X.48.2.2254
Pseudogymnoascus sp.	Geomyces sp.	Ascomycota, Pezizomycotina, Leotiomycetes	DNA linear	Pseudogymnoascus sp. isolate F319 internal transcribed spacer 1, partial sequence; 5.8S ribosomal RNA gene and internal transcribed spacer 2, complete sequence; and large subunit ribosomal RNA gene, partial sequence	KX610359	563 bp	F319	/	El Malpais National Monument	naturally formed lava cave	USA, New Mexico	soil and sediment (basalt and guano)	35°N 108°W, elevation ~2400 m.a.s.l.	from November to April	Autumn, Winter, Spring	Torres-Cruz et al [42]	https://doi.org/10.5038/1827-806X.48.2.2254
Pseudogymnoascus sp.	Geomyces sp.	Ascomycota, Pezizomycotina, Leotiomycetes	DNA linear	Pseudogymnoascus sp. isolate F317 internal transcribed spacer 1, partial sequence; 5.8S ribosomal RNA gene and internal transcribed spacer 2, complete sequence; and large subunit ribosomal RNA gene, partial sequence	KX610358	563 bp	F317	/	El Malpais National Monument	naturally formed lava cave	USA, New Mexico	soil and sediment (basalt and guano)	35°N 108°W, elevation ~2400 m.a.s.l.	from November to April	Autumn, Winter, Spring	Torres-Cruz et al [42]	https://doi.org/10.5038/1827-806X.48.2.2254
Pseudogymnoascus sp.	Geomyces sp.	Ascomycota, Pezizomycotina, Leotiomycetes	DNA linear	Pseudogymnoascus sp. isolate F315 small subunit ribosomal RNA gene, partial sequence; internal transcribed spacer 1, 5.8S ribosomal RNA gene, and internal transcribed spacer 2, complete sequence; and large subunit ribosomal RNA gene, partial sequence	KX610357	565 bp	F315	/	El Malpais National Monument	naturally formed lava cave	USA, New Mexico	soil and sediment (basalt and guano)	35°N 108°W, elevation ~2400 m.a.s.l.	from November to April	Autumn, Winter, Spring	Torres-Cruz et al [42]	https://doi.org/10.5038/1827-806X.48.2.2254
Pseudogymnoascus sp.	Geomyces sp.	Ascomycota, Pezizomycotina, Leotiomycetes	DNA linear	Pseudogymnoascus sp. isolate F314 internal transcribed spacer 1, partial sequence; 5.8S ribosomal RNA gene and internal transcribed spacer 2, complete sequence; and large subunit ribosomal RNA gene, partial sequence	KX610356	562 bp	F314	/	El Malpais National Monument	naturally formed lava cave	USA, New Mexico	soil and sediment (basalt and guano)	35°N 108°W, elevation ~2400 m.a.s.l.	from November to April	Autumn, Winter, Spring	Torres-Cruz et al [42]	https://doi.org/10.5038/1827-806X.48.2.2254
Pseudogymnoascus sp.	Geomyces sp.	Ascomycota, Pezizomycotina, Leotiomycetes	DNA linear	Pseudogymnoascus sp. isolate F312 internal transcribed spacer 1, partial sequence; 5.8S ribosomal RNA gene and internal transcribed spacer 2, complete sequence; and large subunit ribosomal RNA gene, partial sequence	KX610355	562 bp	F312	/	El Malpais National Monument	naturally formed lava cave	USA, New Mexico	soil and sediment (basalt and guano)	35°N 108°W, elevation ~2400 m.a.s.l.	from November to April	Autumn, Winter, Spring	Torres-Cruz et al [42]	https://doi.org/10.5038/1827-806X.48.2.2254
Pseudogymnoascus sp.	Geomyces sp.	Ascomycota, Pezizomycotina, Leotiomycetes	DNA linear	Pseudogymnoascus sp. isolate F307 small subunit ribosomal RNA gene, partial sequence; internal transcribed spacer 1, 5.8S ribosomal RNA gene, and internal transcribed spacer 2, complete sequence; and large subunit ribosomal RNA gene, partial sequence	KX610354	566 bp	F307	/	El Malpais National Monument	naturally formed lava cave	USA, New Mexico	soil and sediment (basalt and guano)	35°N 108°W, elevation ~2400 m.a.s.l.	from November to April	Autumn, Winter, Spring	Torres-Cruz et al [42]	https://doi.org/10.5038/1827-806X.48.2.2254
Pseudogymnoascus sp.	Geomyces sp.	Ascomycota, Pezizomycotina, Leotiomycetes	DNA linear	Pseudogymnoascus sp. isolate F300 internal transcribed spacer 1, partial sequence; 5.8S ribosomal RNA gene and internal transcribed spacer 2, complete sequence; and large subunit ribosomal RNA gene, partial sequence	KX610353	564 bp	F300	/	El Malpais National Monument	naturally formed lava cave	USA, New Mexico	soil and sediment (basalt and guano)	35°N 108°W, elevation ~2400 m.a.s.l.	from November to April	Autumn, Winter, Spring	Torres-Cruz et al [42]	https://doi.org/10.5038/1827-806X.48.2.2254
Pseudogymnoascus sp.	Geomyces sp.	Ascomycota, Pezizomycotina, Leotiomycetes	DNA linear	Pseudogymnoascus sp. isolate F299 internal transcribed spacer 1, partial sequence; 5.8S ribosomal RNA gene and internal transcribed spacer 2, complete sequence; and large subunit ribosomal RNA gene, partial sequence	KX610352	564 bp	F299	/	El Malpais National Monument	naturally formed lava cave	USA, New Mexico	soil and sediment (basalt and guano)	35°N 108°W, elevation ~2400 m.a.s.l.	from November to April	Autumn, Winter, Spring	Torres-Cruz et al [42]	https://doi.org/10.5038/1827-806X.48.2.2254
Pseudogymnoascus sp.	Geomyces sp.	Ascomycota, Pezizomycotina, Leotiomycetes	DNA linear	Pseudogymnoascus sp. isolate F295 internal transcribed spacer 1, partial sequence; 5.8S ribosomal RNA gene and internal transcribed spacer 2, complete sequence; and large subunit ribosomal RNA gene, partial sequence	KX610351	563 bp	F295	/	El Malpais National Monument	naturally formed lava cave	USA, New Mexico	soil and sediment (basalt and guano)	35°N 108°W, elevation ~2400 m.a.s.l.	from November to April	Autumn, Winter, Spring	Torres-Cruz et al [42]	https://doi.org/10.5038/1827-806X.48.2.2254
Pseudogymnoascus sp.	Geomyces sp.	Ascomycota, Pezizomycotina, Leotiomycetes	DNA linear	Pseudogymnoascus sp. isolate F291 internal transcribed spacer 1, partial sequence; 5.8S ribosomal RNA gene and internal transcribed spacer 2, complete sequence; and large subunit ribosomal RNA gene, partial sequence	KX610350	562 bp	F291	/	El Malpais National Monument	naturally formed lava cave	USA, New Mexico	soil and sediment (basalt and guano)	35°N 108°W, elevation ~2400 m.a.s.l.	from November to April	Autumn, Winter, Spring	Torres-Cruz et al [42]	https://doi.org/10.5038/1827-806X.48.2.2254
Pseudogymnoascus sp.	Geomyces sp.	Ascomycota, Pezizomycotina, Leotiomycetes	DNA linear	Pseudogymnoascus sp. isolate F288 internal transcribed spacer 1, partial sequence; 5.8S ribosomal RNA gene and internal transcribed spacer 2, complete sequence; and large subunit ribosomal RNA gene, partial sequence	KX610349	563 bp	F288	/	El Malpais National Monument	naturally formed lava cave	USA, New Mexico	soil and sediment (basalt and guano)	35°N 108°W, elevation ~2400 m.a.s.l.	from November to April	Autumn, Winter, Spring	Torres-Cruz et al [42]	https://doi.org/10.5038/1827-806X.48.2.2254
Pseudogymnoascus sp.	Geomyces sp.	Ascomycota, Pezizomycotina, Leotiomycetes	DNA linear	Pseudogymnoascus sp. isolate F287 internal transcribed spacer 1, partial sequence; 5.8S ribosomal RNA gene and internal transcribed spacer 2, complete sequence; and large subunit ribosomal RNA gene, partial sequence	KX610348	561 bp	F287	/	El Malpais National Monument	naturally formed lava cave	USA, New Mexico	soil and sediment (basalt and guano)	35°N 108°W, elevation ~2400 m.a.s.l.	from November to April	Autumn, Winter, Spring	Torres-Cruz et al [42]	https://doi.org/10.5038/1827-806X.48.2.2254
Pseudogymnoascus sp.	Geomyces sp.	Ascomycota, Pezizomycotina, Leotiomycetes	DNA linear	Pseudogymnoascus sp. isolate F284 internal transcribed spacer 1, partial sequence; 5.8S ribosomal RNA gene and internal transcribed spacer 2, complete sequence; and large subunit ribosomal RNA gene, partial sequence	KX610347	563 bp	F284	/	El Malpais National Monument	naturally formed lava cave	USA, New Mexico	soil and sediment (basalt and guano)	35°N 108°W, elevation ~2400 m.a.s.l.	from November to April	Autumn, Winter, Spring	Torres-Cruz et al [42]	https://doi.org/10.5038/1827-806X.48.2.2254
Pseudogymnoascus sp.	Geomyces sp.	Ascomycota, Pezizomycotina, Leotiomycetes	DNA linear	Pseudogymnoascus sp. isolate F282 small subunit ribosomal RNA gene, partial sequence; internal transcribed spacer 1, 5.8S ribosomal RNA gene, and internal transcribed spacer 2, complete sequence; and large subunit ribosomal RNA gene, partial sequence	KX610346	563 bp	F282	/	El Malpais National Monument	naturally formed lava cave	USA, New Mexico	soil and sediment (basalt and guano)	35°N 108°W, elevation ~2400 m.a.s.l.	from November to April	Autumn, Winter, Spring	Torres-Cruz et al [42]	https://doi.org/10.5038/1827-806X.48.2.2254
Pseudogymnoascus sp.	Geomyces sp.	Ascomycota, Pezizomycotina, Leotiomycetes	DNA linear	Pseudogymnoascus sp. isolate F274 internal transcribed spacer 1, partial sequence; 5.8S ribosomal RNA gene and internal transcribed spacer 2, complete sequence; and large subunit ribosomal RNA gene, partial sequence	KX610345	564 bp	F274	/	El Malpais National Monument	naturally formed lava cave	USA, New Mexico	soil and sediment (basalt and guano)	35°N 108°W, elevation ~2400 m.a.s.l.	from November to April	Autumn, Winter, Spring	Torres-Cruz et al [42]	https://doi.org/10.5038/1827-806X.48.2.2254
Pseudogymnoascus sp.	Geomyces sp.	Ascomycota, Pezizomycotina, Leotiomycetes	DNA linear	Pseudogymnoascus sp. isolate F268 internal transcribed spacer 1, partial sequence; 5.8S ribosomal RNA gene and internal transcribed spacer 2, complete sequence; and large subunit ribosomal RNA gene, partial sequence	KX610344	565 bp	F268	/	El Malpais National Monument	naturally formed lava cave	USA, New Mexico	soil and sediment (basalt and guano)	35°N 108°W, elevation ~2400 m.a.s.l.	from November to April	Autumn, Winter, Spring	Torres-Cruz et al [42]	https://doi.org/10.5038/1827-806X.48.2.2254
Pseudogymnoascus sp.	Geomyces sp.	Ascomycota, Pezizomycotina, Leotiomycetes	DNA linear	Pseudogymnoascus sp. isolate F264 internal transcribed spacer 1, partial sequence; 5.8S ribosomal RNA gene and internal transcribed spacer 2, complete sequence; and large subunit ribosomal RNA gene, partial sequence	KX610343	563 bp	F264	/	El Malpais National Monument	naturally formed lava cave	USA, New Mexico	soil and sediment (basalt and guano)	35°N 108°W, elevation ~2400 m.a.s.l.	from November to April	Autumn, Winter, Spring	Torres-Cruz et al [42]	https://doi.org/10.5038/1827-806X.48.2.2254
Pseudogymnoascus sp.	Geomyces sp.	Ascomycota, Pezizomycotina, Leotiomycetes	DNA linear	Pseudogymnoascus sp. isolate F262 internal transcribed spacer 1, partial sequence; 5.8S ribosomal RNA gene and internal transcribed spacer 2, complete sequence; and large subunit ribosomal RNA gene, partial sequence	KX610342	564 bp	F262	/	El Malpais National Monument	naturally formed lava cave	USA, New Mexico	soil and sediment (basalt and guano)	35°N 108°W, elevation ~2400 m.a.s.l.	from November to April	Autumn, Winter, Spring	Torres-Cruz et al [42]	https://doi.org/10.5038/1827-806X.48.2.2254
Pseudogymnoascus sp.	Geomyces sp.	Ascomycota, Pezizomycotina, Leotiomycetes	DNA linear	Pseudogymnoascus sp. isolate F261 internal transcribed spacer 1, partial sequence; 5.8S ribosomal RNA gene and internal transcribed spacer 2, complete sequence; and large subunit ribosomal RNA gene, partial sequence	KX610341	649 bp	F261	/	El Malpais National Monument	naturally formed lava cave	USA, New Mexico	soil and sediment (basalt and guano)	35°N 108°W, elevation ~2400 m.a.s.l.	from November to April	Autumn, Winter, Spring	Torres-Cruz et al [42]	https://doi.org/10.5038/1827-806X.48.2.2254
Pseudogymnoascus sp.	Geomyces sp.	Ascomycota, Pezizomycotina, Leotiomycetes	DNA linear	Pseudogymnoascus sp. isolate F260 internal transcribed spacer 1, partial sequence; 5.8S ribosomal RNA gene and internal transcribed spacer 2, complete sequence; and large subunit ribosomal RNA gene, partial sequence	KX610340	562 bp	F260	/	El Malpais National Monument	naturally formed lava cave	USA, New Mexico	soil and sediment (basalt and guano)	35°N 108°W, elevation ~2400 m.a.s.l.	from November to April	Autumn, Winter, Spring	Torres-Cruz et al [42]	https://doi.org/10.5038/1827-806X.48.2.2254
Pseudogymnoascus sp.	Geomyces sp.	Ascomycota, Pezizomycotina, Leotiomycetes	DNA linear	Pseudogymnoascus sp. isolate F256 small subunit ribosomal RNA gene, partial sequence; internal transcribed spacer 1 and 5.8S ribosomal RNA gene, complete sequence; and internal transcribed spacer 2, partial sequence	KX610339	886 bp	F256	/	El Malpais National Monument	naturally formed lava cave	USA, New Mexico	soil and sediment (basalt and guano)	35°N 108°W, elevation ~2400 m.a.s.l.	from November to April	Autumn, Winter, Spring	Torres-Cruz et al [42]	https://doi.org/10.5038/1827-806X.48.2.2254
Pseudogymnoascus sp.	Geomyces sp.	Ascomycota, Pezizomycotina, Leotiomycetes	DNA linear	Pseudogymnoascus sp. isolate F255 small subunit ribosomal RNA gene, partial sequence; internal transcribed spacer 1 and 5.8S ribosomal RNA gene, complete sequence; and internal transcribed spacer 2, partial sequence	KX610338	892 bp	F255	/	El Malpais National Monument	naturally formed lava cave	USA, New Mexico	soil and sediment (basalt and guano)	35°N 108°W, elevation ~2400 m.a.s.l.	from November to April	Autumn, Winter, Spring	Torres-Cruz et al [42]	https://doi.org/10.5038/1827-806X.48.2.2254
Pseudogymnoascus sp.	Geomyces sp.	Ascomycota, Pezizomycotina, Leotiomycetes	DNA linear	Pseudogymnoascus sp. isolate F254 internal transcribed spacer 1, partial sequence; 5.8S ribosomal RNA gene and internal transcribed spacer 2, complete sequence; and large subunit ribosomal RNA gene, partial sequence	KX610337	564 bp	F254	/	El Malpais National Monument	naturally formed lava cave	USA, New Mexico	soil and sediment (basalt and guano)	35°N 108°W, elevation ~2400 m.a.s.l.	from November to April	Autumn, Winter, Spring	Torres-Cruz et al [42]	https://doi.org/10.5038/1827-806X.48.2.2254
Pseudogymnoascus sp.	Geomyces sp.	Ascomycota, Pezizomycotina, Leotiomycetes	DNA linear	Pseudogymnoascus sp. isolate F246 internal transcribed spacer 1, partial sequence; 5.8S ribosomal RNA gene and internal transcribed spacer 2, complete sequence; and large subunit ribosomal RNA gene, partial sequence	KX610334	568 bp	F246	/	El Malpais National Monument	naturally formed lava cave	USA, New Mexico	soil and sediment (basalt and guano)	35°N 108°W, elevation ~2400 m.a.s.l.	from November to April	Autumn, Winter, Spring	Torres-Cruz et al [42]	https://doi.org/10.5038/1827-806X.48.2.2254
Pseudogymnoascus sp.	Geomyces sp.	Ascomycota, Pezizomycotina, Leotiomycetes	DNA linear	Pseudogymnoascus sp. isolate F244 internal transcribed spacer 1, partial sequence; 5.8S ribosomal RNA gene and internal transcribed spacer 2, complete sequence; and large subunit ribosomal RNA gene, partial sequence	KX610333	562 bp	F244	/	El Malpais National Monument	naturally formed lava cave	USA, New Mexico	soil and sediment (basalt and guano)	35°N 108°W, elevation ~2400 m.a.s.l.	from November to April	Autumn, Winter, Spring	Torres-Cruz et al [42]	https://doi.org/10.5038/1827-806X.48.2.2254
Pseudogymnoascus sp.	Geomyces sp.	Ascomycota, Pezizomycotina, Leotiomycetes	DNA linear	Pseudogymnoascus sp. isolate F243 internal transcribed spacer 1, partial sequence; 5.8S ribosomal RNA gene and internal transcribed spacer 2, complete sequence; and large subunit ribosomal RNA gene, partial sequence	KX610332	563 bp	F243	/	El Malpais National Monument	naturally formed lava cave	USA, New Mexico	soil and sediment (basalt and guano)	35°N 108°W, elevation ~2400 m.a.s.l.	from November to April	Autumn, Winter, Spring	Torres-Cruz et al [42]	https://doi.org/10.5038/1827-806X.48.2.2254
Pseudogymnoascus sp.	Geomyces sp.	Ascomycota, Pezizomycotina, Leotiomycetes	DNA linear	Pseudogymnoascus sp. isolate F242 internal transcribed spacer 1, partial sequence; 5.8S ribosomal RNA gene and internal transcribed spacer 2, complete sequence; and large subunit ribosomal RNA gene, partial sequence	KX610331	564 bp	F242	/	El Malpais National Monument	naturally formed lava cave	USA, New Mexico	soil and sediment (basalt and guano)	35°N 108°W, elevation ~2400 m.a.s.l.	from November to April	Autumn, Winter, Spring	Torres-Cruz et al [42]	https://doi.org/10.5038/1827-806X.48.2.2254
Emericellopsis sp.	/	Ascomycota, Pezizomycotina, Sordariomycetes	DNA linear	Emericellopsis sp. S7-S-3-19 internal transcribed spacer 1, partial sequence; 5.8S ribosomal RNA gene and internal transcribed spacer 2, complete sequence; and 28S ribosomal RNA gene, partial sequence	KP216937	538 bp	/	S7-S-3-19	Heshang cave	horizontally oriented solution cave developed in Cambrian dolomite	Central China: Qingjiang Valley in the middle reaches of the Yangtze River	sediments	30◦27 N, 110◦25 E; and 294m altitude	March 2014	Spring	Man et al [43]	doi:10.3389/fmicb.2015.01158
Penicillium chrysogenum	Penicillium notatum	Ascomycota, Pezizomycotina, Eurotiomycetes	DNA linear	Penicillium chrysogenum strain S7-P-3-17 internal transcribed spacer 1, partial sequence; 5.8S ribosomal RNA gene and internal transcribed spacer 2, complete sequence; and 28S ribosomal RNA gene, partial sequence	KP216936	533 bp	/	S7-P-3-17	Heshang cave	horizontally oriented solution cave developed in Cambrian dolomite	Central China: Qingjiang Valley in the middle reaches of the Yangtze River	sediments	30◦27 N, 110◦25 E; and 294m altitude	March 2014	Spring	Man et al [43]	doi:10.3389/fmicb.2015.01158
Myriodontium keratinophilum	/	Ascomycota, Pezizomycotina, Eurotiomycetes	DNA linear	Myriodontium keratinophilum strain S7-P-3-16 internal transcribed spacer 1, partial sequence; 5.8S ribosomal RNA gene and internal transcribed spacer 2, complete sequence; and 28S ribosomal RNA gene, partial sequence	KP216935	548 bp	/	S7-P-3-16	Heshang cave	horizontally oriented solution cave developed in Cambrian dolomite	Central China: Qingjiang Valley in the middle reaches of the Yangtze River	sediments	30◦27 N, 110◦25 E; and 294m altitude	March 2014	Spring	Man et al [43]	doi:10.3389/fmicb.2015.01158
Bjerkandera adusta	/	Basidiomycota, Agaricomycotina, Agaricomycetes	DNA linear	Bjerkandera adusta strain S7-M-3-15 internal transcribed spacer 1, partial sequence; 5.8S ribosomal RNA gene and internal transcribed spacer 2, complete sequence; and 28S ribosomal RNA gene, partial sequence	KP216934	579 bp	/	S7-M-3-15	Heshang cave	horizontally oriented solution cave developed in Cambrian dolomite	Central China: Qingjiang Valley in the middle reaches of the Yangtze River	sediments	30◦27 N, 110◦25 E; and 294m altitude	March 2014	Spring	Man et al [43]	doi:10.3389/fmicb.2015.01158
Penicillium solitum	Penicillium crustosum	Ascomycota, Pezizomycotina, Eurotiomycetes	DNA linear	Penicillium crustosum strain S7-M-3-13 internal transcribed spacer 1, partial sequence; 5.8S ribosomal RNA gene and internal transcribed spacer 2, complete sequence; and 28S ribosomal RNA gene, partial sequence	KP216933	540 bp	/	S7-M-3-13	Heshang cave	horizontally oriented solution cave developed in Cambrian dolomite	Central China: Qingjiang Valley in the middle reaches of the Yangtze River	sediments	30◦27 N, 110◦25 E; and 294m altitude	March 2014	Spring	Man et al [43]	doi:10.3389/fmicb.2015.01158
Aspergillus versicolor	/	Ascomycota, Pezizomycotina, Eurotiomycetes	DNA linear	Aspergillus versicolor strain S7-M-3-12 internal transcribed spacer 1, partial sequence; 5.8S ribosomal RNA gene and internal transcribed spacer 2, complete sequence; and 28S ribosomal RNA gene, partial sequence	KP216932	517 bp	/	S7-M-3-12	Heshang cave	horizontally oriented solution cave developed in Cambrian dolomite	Central China: Qingjiang Valley in the middle reaches of the Yangtze River	sediments	30◦27 N, 110◦25 E; and 294m altitude	March 2014	Spring	Man et al [43]	doi:10.3389/fmicb.2015.01158
Auxarthron alboluteum	/	Ascomycota, Pezizomycotina, Eurotiomycetes	DNA linear	Auxarthron alboluteum strain S7-M-3-11 internal transcribed spacer 1, partial sequence; 5.8S ribosomal RNA gene and internal transcribed spacer 2, complete sequence; and 28S ribosomal RNA gene, partial sequence	KP216931	554 bp	/	S7-M-3-11	Heshang cave	horizontally oriented solution cave developed in Cambrian dolomite	Central China: Qingjiang Valley in the middle reaches of the Yangtze River	sediments	30◦27 N, 110◦25 E; and 294m altitude	March 2014	Spring	Man et al [43]	doi:10.3389/fmicb.2015.01158
Acrostalagmus luteoalbus	Botrytis lateritia / Sporotrichum luteoalbum / Verticillium luteoalbum	Ascomycota, Pezizomycotina, Sordariomycetes	DNA linear	Acrostalagmus luteoalbus strain S7-M-3-9 internal transcribed spacer 1, partial sequence; 5.8S ribosomal RNA gene and internal transcribed spacer 2, complete sequence; and 28S ribosomal RNA gene, partial sequence	KP216930	523 bp	/	S7-M-3-9 i	Heshang cave	horizontally oriented solution cave developed in Cambrian dolomite	Central China: Qingjiang Valley in the middle reaches of the Yangtze River	sediments	30◦27 N, 110◦25 E; and 294m altitude	March 2014	Spring	Man et al [43]	doi:10.3389/fmicb.2015.01158
Mucor fragilis	/	Mucoromycota, Mucoromycotina, Mucoromycetes	DNA linear	Mucor fragilis strain S7-T-2-8 internal transcribed spacer 1, partial sequence; 5.8S ribosomal RNA gene and internal transcribed spacer 2, complete sequence; and 28S ribosomal RNA gene, partial sequence	KP216929	581 bp	/	S7-T-2-8	Heshang cave	horizontally oriented solution cave developed in Cambrian dolomite	Central China: Qingjiang Valley in the middle reaches of the Yangtze River	sediments	30◦27 N, 110◦25 E; and 294m altitude	March 2014	Spring	Man et al [43]	doi:10.3389/fmicb.2015.01158
Geomyces sp.	/	Ascomycota, Pezizomycotina, Leotiomycetes	DNA linear	Geomyces sp. S7-Z-2-7 internal transcribed spacer 1, partial sequence; 5.8S ribosomal RNA gene and internal transcribed spacer 2, complete sequence; and 28S ribosomal RNA gene, partial sequence	KP216928	514 bp	/	S7-Z-2-7	Heshang cave	horizontally oriented solution cave developed in Cambrian dolomite	Central China: Qingjiang Valley in the middle reaches of the Yangtze River	sediments	30◦27 N, 110◦25 E; and 294m altitude	March 2014	Spring	Man et al [43]	doi:10.3389/fmicb.2015.01158
Penicillium meleagrinum var. viridiflavum	/	Ascomycota, Pezizomycotina, Eurotiomycetes	DNA linear	Penicillium meleagrinum var. viridiflavum strain S7-Z-2-6 internal transcribed spacer 1, partial sequence; 5.8S ribosomal RNA gene and internal transcribed spacer 2, complete sequence; and 28S ribosomal RNA gene, partial sequence	KP216927	547 bp	/	S7-Z-2-6	Heshang cave	horizontally oriented solution cave developed in Cambrian dolomite	Central China: Qingjiang Valley in the middle reaches of the Yangtze River	sediments	30◦27 N, 110◦25 E; and 294m altitude	March 2014	Spring	Man et al [43]	doi:10.3389/fmicb.2015.01158
Trichoderma sp.	/	Ascomycota, Pezizomycotina, Sordariomycetes	DNA linear	Trichoderma sp. S7-S-2-3 internal transcribed spacer 1, partial sequence; 5.8S ribosomal RNA gene and internal transcribed spacer 2, complete sequence; and 28S ribosomal RNA gene, partial sequence	KP216926	573 bp	/	S7-S-2-3	Heshang cave	horizontally oriented solution cave developed in Cambrian dolomite	Central China: Qingjiang Valley in the middle reaches of the Yangtze River	sediments	30◦27 N, 110◦25 E; and 294m altitude	March 2014	Spring	Man et al [43]	doi:10.3389/fmicb.2015.01158
Mortierella alpina	/	Mucoromycota, Mortierellomycotina, Mortierellomycetes	DNA linear	Mortierella alpina strain S7-S-2-2 internal transcribed spacer 1, partial sequence; 5.8S ribosomal RNA gene and internal transcribed spacer 2, complete sequence; and 28S ribosomal RNA gene, partial sequence	KP216925	620 bp	/	S7-S-2-2	Heshang cave	horizontally oriented solution cave developed in Cambrian dolomite	Central China: Qingjiang Valley in the middle reaches of the Yangtze River	sediments	30◦27 N, 110◦25 E; and 294m altitude	March 2014	Spring	Man et al [43]	doi:10.3389/fmicb.2015.01158
Penicillium dierckxii	Penicillium fellutanum	Ascomycota, Pezizomycotina, Eurotiomycetes	DNA linear	Penicillium fellutanum strain S7-M-2-1 internal transcribed spacer 1, partial sequence; 5.8S ribosomal RNA gene and internal transcribed spacer 2, complete sequence; and 28S ribosomal RNA gene, partial sequence	KP216924	532 bp	/	S7-M-2-1	Heshang cave	horizontally oriented solution cave developed in Cambrian dolomite	Central China: Qingjiang Valley in the middle reaches of the Yangtze River	sediments	30◦27 N, 110◦25 E; and 294m altitude	March 2014	Spring	Man et al [43]	doi:10.3389/fmicb.2015.01158
Penicillium glabrum	/	Ascomycota, Pezizomycotina, Eurotiomycetes	DNA linear	Penicillium glabrum strain S6-M-3-11 internal transcribed spacer 1, partial sequence; 5.8S ribosomal RNA gene and internal transcribed spacer 2, complete sequence; and 28S ribosomal RNA gene, partial sequence	KP216923	517 bp	/	S6-M-3-11	Heshang cave	horizontally oriented solution cave developed in Cambrian dolomite	Central China: Qingjiang Valley in the middle reaches of the Yangtze River	sediments	30◦27 N, 110◦25 E; and 294m altitude	March 2014	Spring	Man et al [43]	doi:10.3389/fmicb.2015.01158
Penicillium dierckxii	Penicillium fellutanum	Ascomycota, Pezizomycotina, Eurotiomycetes	DNA linear	Penicillium fellutanum strain S6-Y-2-10 internal transcribed spacer 1, partial sequence; 5.8S ribosomal RNA gene and internal transcribed spacer 2, complete sequence; and 28S ribosomal RNA gene, partial sequence	KP216922	524 bp	/	S6-Y-2-10	Heshang cave	horizontally oriented solution cave developed in Cambrian dolomite	Central China: Qingjiang Valley in the middle reaches of the Yangtze River	sediments	30◦27 N, 110◦25 E; and 294m altitude	March 2014	Spring	Man et al [43]	doi:10.3389/fmicb.2015.01158
Apiospora arundinis	Arthrinium arundinis	Ascomycota, Pezizomycotina, Sordariomycetes	DNA linear	Arthrinium arundinis strain S6-Z-2-8 internal transcribed spacer 1, partial sequence; 5.8S ribosomal RNA gene and internal transcribed spacer 2, complete sequence; and 28S ribosomal RNA gene, partial sequence	KP216921	536 bp	/	S6-Z-2-8	Heshang cave	horizontally oriented solution cave developed in Cambrian dolomite	Central China: Qingjiang Valley in the middle reaches of the Yangtze River	sediments	30◦27 N, 110◦25 E; and 294m altitude	March 2014	Spring	Man et al [43]	doi:10.3389/fmicb.2015.01158
Phaeosphaeria eriobotryae	Microdiplodia miyakei	Ascomycota, Pezizomycotina, Dothideomycetes	DNA linear	Microdiplodia miyakei strain S6-P-2-7 internal transcribed spacer 1, partial sequence; 5.8S ribosomal RNA gene and internal transcribed spacer 2, complete sequence; and 28S ribosomal RNA gene, partial sequence	KP216920	510 bp	/	S6-P-2-7	Heshang cave	horizontally oriented solution cave developed in Cambrian dolomite	Central China: Qingjiang Valley in the middle reaches of the Yangtze River	sediments	30◦27 N, 110◦25 E; and 294m altitude	March 2014	Spring	Man et al [43]	doi:10.3389/fmicb.2015.01158
Acrostalagmus luteoalbus	Botrytis lateritia / Sporotrichum luteoalbum / Verticillium luteoalbum	Ascomycota, Pezizomycotina, Sordariomycetes	DNA linear	Acrostalagmus luteoalbus strain S6-M-2-5 internal transcribed spacer 1, partial sequence; 5.8S ribosomal RNA gene and internal transcribed spacer 2, complete sequence; and 28S ribosomal RNA gene, partial sequence	KP216919	525 bp	/	S6-M-2-5	Heshang cave	horizontally oriented solution cave developed in Cambrian dolomite	Central China: Qingjiang Valley in the middle reaches of the Yangtze River	sediments	30◦27 N, 110◦25 E; and 294m altitude	March 2014	Spring	Man et al [43]	doi:10.3389/fmicb.2015.01158
Penicillium chrysogenum	Penicillium notatum	Ascomycota, Pezizomycotina, Eurotiomycetes	DNA linear	Penicillium chrysogenum strain S6-M-2-4 internal transcribed spacer 1, partial sequence; 5.8S ribosomal RNA gene and internal transcribed spacer 2, complete sequence; and 28S ribosomal RNA gene, partial sequence	KP216918	544 bp	/	S6-M-2-4	Heshang cave	horizontally oriented solution cave developed in Cambrian dolomite	Central China: Qingjiang Valley in the middle reaches of the Yangtze River	sediments	30◦27 N, 110◦25 E; and 294m altitude	March 2014	Spring	Man et al [43]	doi:10.3389/fmicb.2015.01158
Aspergillus fumigatus	/	Ascomycota, Pezizomycotina, Eurotiomycetes	DNA linear	Aspergillus fumigatus strain S6-M-2-3 internal transcribed spacer 1, partial sequence; 5.8S ribosomal RNA gene and internal transcribed spacer 2, complete sequence; and 28S ribosomal RNA gene, partial sequence	KP216917	552 bp	/	S6-M-2-3	Heshang cave	horizontally oriented solution cave developed in Cambrian dolomite	Central China: Qingjiang Valley in the middle reaches of the Yangtze River	sediments	30◦27 N, 110◦25 E; and 294m altitude	March 2014	Spring	Man et al [43]	doi:10.3389/fmicb.2015.01158
Penicillium dierckxii	Penicillium fellutanum	Ascomycota, Pezizomycotina, Eurotiomycetes	DNA linear	Penicillium fellutanum strain S6-M-2-2 internal transcribed spacer 1, partial sequence; 5.8S ribosomal RNA gene and internal transcribed spacer 2, complete sequence; and 28S ribosomal RNA gene, partial sequence	KP216916	535 bp	/	S6-M-2-2	Heshang cave	horizontally oriented solution cave developed in Cambrian dolomite	Central China: Qingjiang Valley in the middle reaches of the Yangtze River	sediments	30◦27 N, 110◦25 E; and 294m altitude	March 2014	Spring	Man et al [43]	doi:10.3389/fmicb.2015.01158
Trichoderma sp.	/	Ascomycota, Pezizomycotina, Sordariomycetes	DNA linear	Trichoderma sp. S6-M-2-1 internal transcribed spacer 1, partial sequence; 5.8S ribosomal RNA gene and internal transcribed spacer 2, complete sequence; and 28S ribosomal RNA gene, partial sequence	KP216915	573 bp	/	S6-M-2-1	Heshang cave	horizontally oriented solution cave developed in Cambrian dolomite	Central China: Qingjiang Valley in the middle reaches of the Yangtze River	sediments	30◦27 N, 110◦25 E; and 294m altitude	March 2014	Spring	Man et al [43]	doi:10.3389/fmicb.2015.01158
Trametes hirsuta	/	Basidiomycota, Agaricomycotina, Agaricomycetes	DNA linear	Trametes hirsuta strain S5-Y-3-15 internal transcribed spacer 1, partial sequence; 5.8S ribosomal RNA gene and internal transcribed spacer 2, complete sequence; and 28S ribosomal RNA gene, partial sequence	KP216914	579 bp	/	S5-Y-3-15	Heshang cave	horizontally oriented solution cave developed in Cambrian dolomite	Central China: Qingjiang Valley in the middle reaches of the Yangtze River	sediments	30◦27 N, 110◦25 E; and 294m altitude	March 2014	Spring	Man et al [43]	doi:10.3389/fmicb.2015.01158
Penicillium solitum	Penicillium crustosum	Ascomycota, Pezizomycotina, Eurotiomycetes	DNA linear	Penicillium crustosum strain S5-Z-3-14 internal transcribed spacer 1, partial sequence; 5.8S ribosomal RNA gene and internal transcribed spacer 2, complete sequence; and 28S ribosomal RNA gene, partial sequence	KP216913	534 bp	/	S5-Z-3-14	Heshang cave	horizontally oriented solution cave developed in Cambrian dolomite	Central China: Qingjiang Valley in the middle reaches of the Yangtze River	sediments	30◦27 N, 110◦25 E; and 294m altitude	March 2014	Spring	Man et al [43]	doi:10.3389/fmicb.2015.01158
Penicillium chrysogenum	Penicillium notatum	Ascomycota, Pezizomycotina, Eurotiomycetes	DNA linear	Penicillium chrysogenum strain S5-M-3-13 internal transcribed spacer 1, partial sequence; 5.8S ribosomal RNA gene and internal transcribed spacer 2, complete sequence; and 28S ribosomal RNA gene, partial sequence	KP216912	532 bp	/	S5-M-3-13	Heshang cave	horizontally oriented solution cave developed in Cambrian dolomite	Central China: Qingjiang Valley in the middle reaches of the Yangtze River	sediments	30◦27 N, 110◦25 E; and 294m altitude	March 2014	Spring	Man et al [43]	doi:10.3389/fmicb.2015.01158
Trichoderma longibrachiatum	Hypocrea sagamiensis	Ascomycota, Pezizomycotina, Sordariomycetes	DNA linear	Trichoderma longibrachiatum strain S5-Y-2-12 18S ribosomal RNA gene, partial sequence; internal transcribed spacer 1 and 5.8S ribosomal RNA gene, complete sequence; and internal transcribed spacer 2, partial sequence	KP216911	584 bp	/	S5-Y-2-12	Heshang cave	horizontally oriented solution cave developed in Cambrian dolomite	Central China: Qingjiang Valley in the middle reaches of the Yangtze River	sediments	30◦27 N, 110◦25 E; and 294m altitude	March 2014	Spring	Man et al [43]	doi:10.3389/fmicb.2015.01158
Leucoagaricus sp.	/	Basidiomycota, Agaricomycotina, Agaricomycetes	DNA linear	Leucoagaricus sp. S5-Y-2-10 18S ribosomal RNA gene, partial sequence; internal transcribed spacer 1 and 5.8S ribosomal RNA gene, complete sequence; and internal transcribed spacer 2, partial sequence	KP216910	583 bp	/	S5-Y-2-10	Heshang cave	horizontally oriented solution cave developed in Cambrian dolomite	Central China: Qingjiang Valley in the middle reaches of the Yangtze River	sediments	30◦27 N, 110◦25 E; and 294m altitude	March 2014	Spring	Man et al [43]	doi:10.3389/fmicb.2015.01158
Acremonium sp	/	Ascomycota, Pezizomycotina, Sordariomycetes	DNA linear	Acremonium sp. S5-T-2-8 internal transcribed spacer 1, partial sequence; 5.8S ribosomal RNA gene and internal transcribed spacer 2, complete sequence; and 28S ribosomal RNA gene, partial sequence	KP216909	508 bp	/	S5-T-2-8	Heshang cave	horizontally oriented solution cave developed in Cambrian dolomite	Central China: Qingjiang Valley in the middle reaches of the Yangtze River	sediments	30◦27 N, 110◦25 E; and 294m altitude	March 2014	Spring	Man et al [43]	doi:10.3389/fmicb.2015.01158
Ascomycota	/	/	DNA linear	Ascomycota sp. S5-Z-2-7 internal transcribed spacer 1, partial sequence; 5.8S ribosomal RNA gene and internal transcribed spacer 2, complete sequence; and 28S ribosomal RNA gene, partial sequence	KP216908	512 bp	/	S5-Z-2-7	Heshang cave	horizontally oriented solution cave developed in Cambrian dolomite	Central China: Qingjiang Valley in the middle reaches of the Yangtze River	sediments	30◦27 N, 110◦25 E; and 294m altitude	March 2014	Spring	Man et al [43]	doi:10.3389/fmicb.2015.01158
Irpex lacteus	/	Basidiomycota, Agaricomycotina, Agaricomycetes	DNA linear	Irpex lacteus strain S5-Z-2-6 internal transcribed spacer 1, partial sequence; 5.8S ribosomal RNA gene and internal transcribed spacer 2, complete sequence; and 28S ribosomal RNA gene, partial sequence	KP216907	622 bp	/	S5-Z-2-6	Heshang cave	horizontally oriented solution cave developed in Cambrian dolomite	Central China: Qingjiang Valley in the middle reaches of the Yangtze River	sediments	30◦27 N, 110◦25 E; and 294m altitude	March 2014	Spring	Man et al [43]	doi:10.3389/fmicb.2015.01158
Paraphaeosphaeria sporulosa	/	Ascomycota, Pezizomycotina, Dothideomycetes	DNA linear	Paraphaeosphaeria sporulosa strain S5-P-2-5 internal transcribed spacer 1, partial sequence; 5.8S ribosomal RNA gene and internal transcribed spacer 2, complete sequence; and 28S ribosomal RNA gene, partial sequence	KP216906	553 bp	/	S5-P-2-5	Heshang cave	horizontally oriented solution cave developed in Cambrian dolomite	Central China: Qingjiang Valley in the middle reaches of the Yangtze River	sediments	30◦27 N, 110◦25 E; and 294m altitude	March 2014	Spring	Man et al [43]	doi:10.3389/fmicb.2015.01158
Trichoderma hamatum	/	Ascomycota, Pezizomycotina, Sordariomycetes	DNA linear	Trichoderma hamatum strain S5-P-2-4 internal transcribed spacer 1, partial sequence; 5.8S ribosomal RNA gene and internal transcribed spacer 2, complete sequence; and 28S ribosomal RNA gene, partial sequence	KP216905	553 bp	/	S5-P-2-4	Heshang cave	horizontally oriented solution cave developed in Cambrian dolomite	Central China: Qingjiang Valley in the middle reaches of the Yangtze River	sediments	30◦27 N, 110◦25 E; and 294m altitude	March 2014	Spring	Man et al [43]	doi:10.3389/fmicb.2015.01158
Stilbella sp	/	Ascomycota, Pezizomycotina, Sordariomycetes	DNA linear	Stilbella sp. S5-M-2-3 internal transcribed spacer 1, partial sequence; 5.8S ribosomal RNA gene and internal transcribed spacer 2, complete sequence; and 28S ribosomal RNA gene, partial sequence	KP216904	504 bp	/	S5-M-2-3	Heshang cave	horizontally oriented solution cave developed in Cambrian dolomite	Central China: Qingjiang Valley in the middle reaches of the Yangtze River	sediments	30◦27 N, 110◦25 E; and 294m altitude	March 2014	Spring	Man et al [43]	doi:10.3389/fmicb.2015.01158
Geomyces sp.	/	Ascomycota, Pezizomycotina, Leotiomycetes	DNA linear	Geomyces sp. S5-M-2-2 18S ribosomal RNA gene, partial sequence; internal transcribed spacer 1 and 5.8S ribosomal RNA gene, complete sequence; and internal transcribed spacer 2, partial sequence	KP216903	510 bp	/	S5-M-2-2	Heshang cave	horizontally oriented solution cave developed in Cambrian dolomite	Central China: Qingjiang Valley in the middle reaches of the Yangtze River	sediments	30◦27 N, 110◦25 E; and 294m altitude	March 2014	Spring	Man et al [43]	doi:10.3389/fmicb.2015.01158
Penicillium glabrum	Penicillium frequentans / Penicillium terlikowskii	Ascomycota, Pezizomycotina, Eurotiomycetes	DNA linear	Penicillium glabrum strain S5-M-2-1 internal transcribed spacer 1, partial sequence; 5.8S ribosomal RNA gene and internal transcribed spacer 2, complete sequence; and 28S ribosomal RNA gene, partial sequence	KP216902	529 bp	/	S5-M-2-1	Heshang cave	horizontally oriented solution cave developed in Cambrian dolomite	Central China: Qingjiang Valley in the middle reaches of the Yangtze River	sediments	30◦27 N, 110◦25 E; and 294m altitude	March 2014	Spring	Man et al [43]	doi:10.3389/fmicb.2015.01158
Penicillium solitum	Penicillium crustosum	Ascomycota, Pezizomycotina, Eurotiomycetes	DNA linear	Penicillium crustosum strain S4-Z-3-20 internal transcribed spacer 1, partial sequence; 5.8S ribosomal RNA gene and internal transcribed spacer 2, complete sequence; and 28S ribosomal RNA gene, partial sequence	KP216901	542 bp	/	S4-Z-3-20	Heshang cave	horizontally oriented solution cave developed in Cambrian dolomite	Central China: Qingjiang Valley in the middle reaches of the Yangtze River	sediments	30◦27 N, 110◦25 E; and 294m altitude	March 2014	Spring	Man et al [43]	doi:10.3389/fmicb.2015.01158
Purpureocillium lilacinum	Paecilomyces lilacinus / Penicillium lilacinum	Ascomycota, Pezizomycotina, Sordariomycetes	DNA linear	Purpureocillium lilacinum strain S4-Z-3-18 18S ribosomal RNA gene, partial sequence; internal transcribed spacer 1 and 5.8S ribosomal RNA gene, complete sequence; and internal transcribed spacer 2, partial sequence	KP216900	548 bp	/	S4-Z-3-18	Heshang cave	horizontally oriented solution cave developed in Cambrian dolomite	Central China: Qingjiang Valley in the middle reaches of the Yangtze River	sediments	30◦27 N, 110◦25 E; and 294m altitude	March 2014	Spring	Man et al [43]	doi:10.3389/fmicb.2015.01158
Coprinellus sp.	/	Basidiomycota, Agaricomycotina, Agaricomycetes	DNA linear	Coprinellus sp. S4-S-3-16 internal transcribed spacer 1, partial sequence; 5.8S ribosomal RNA gene and internal transcribed spacer 2, complete sequence; and 28S ribosomal RNA gene, partial sequence	KP216899	648 bp	/	S4-S-3-16	Heshang cave	horizontally oriented solution cave developed in Cambrian dolomite	Central China: Qingjiang Valley in the middle reaches of the Yangtze River	sediments	30◦27 N, 110◦25 E; and 294m altitude	March 2014	Spring	Man et al [43]	doi:10.3389/fmicb.2015.01158
Penicillium chrysogenum	Penicillium notatum	Ascomycota, Pezizomycotina, Eurotiomycetes	DNA linear	Penicillium chrysogenum strain S4-S-3-15 internal transcribed spacer 1, partial sequence; 5.8S ribosomal RNA gene and internal transcribed spacer 2, complete sequence; and 28S ribosomal RNA gene, partial sequence	KP216898	540 bp	/	S4-S-3-15	Heshang cave	horizontally oriented solution cave developed in Cambrian dolomite	Central China: Qingjiang Valley in the middle reaches of the Yangtze River	sediments	30◦27 N, 110◦25 E; and 294m altitude	March 2014	Spring	Man et al [43]	doi:10.3389/fmicb.2015.01158
Fusarium solani	/	Ascomycota, Pezizomycotina, Sordariomycetes	DNA linear	Fusarium solani strain S4-M-3-11 internal transcribed spacer 1, partial sequence; 5.8S ribosomal RNA gene and internal transcribed spacer 2, complete sequence; and 28S ribosomal RNA gene, partial sequence	KP216897	521 bp	/	S4-M-3-11	Heshang cave	horizontally oriented solution cave developed in Cambrian dolomite	Central China: Qingjiang Valley in the middle reaches of the Yangtze River	sediments	30◦27 N, 110◦25 E; and 294m altitude	March 2014	Spring	Man et al [43]	doi:10.3389/fmicb.2015.01158
Penicillium toxicarium	/	Ascomycota, Pezizomycotina, Eurotiomycetes	DNA linear	Penicillium toxicarium strain S4-M-3-10 internal transcribed spacer 1, partial sequence; 5.8S ribosomal RNA gene and internal transcribed spacer 2, complete sequence; and 28S ribosomal RNA gene, partial sequence	KP216896	538 bp	/	S4-M-3-10	Heshang cave	horizontally oriented solution cave developed in Cambrian dolomite	Central China: Qingjiang Valley in the middle reaches of the Yangtze River	sediments	30◦27 N, 110◦25 E; and 294m altitude	March 2014	Spring	Man et al [43]	doi:10.3389/fmicb.2015.01158
Aspergillus fumigatus	/	Ascomycota, Pezizomycotina, Eurotiomycetes	DNA linear	Aspergillus fumigatus strain S4-Y-2-9 internal transcribed spacer 1, partial sequence; 5.8S ribosomal RNA gene and internal transcribed spacer 2, complete sequence; and 28S ribosomal RNA gene, partial sequence	KP216895	545 bp	/	S4-Y-2-9	Heshang cave	horizontally oriented solution cave developed in Cambrian dolomite	Central China: Qingjiang Valley in the middle reaches of the Yangtze River	sediments	30◦27 N, 110◦25 E; and 294m altitude	March 2014	Spring	Man et al [43]	doi:10.3389/fmicb.2015.01158
Alternaria alternata	/	Ascomycota, Pezizomycotina, Dothideomycetes	DNA linear	Alternaria alternata strain S4-T-2-8 18S ribosomal RNA gene, partial sequence; internal transcribed spacer 1 and 5.8S ribosomal RNA gene, complete sequence; and internal transcribed spacer 2, partial sequence	KP216894	529 bp	/	S4-T-2-8	Heshang cave	horizontally oriented solution cave developed in Cambrian dolomite	Central China: Qingjiang Valley in the middle reaches of the Yangtze River	sediments	30◦27 N, 110◦25 E; and 294m altitude	March 2014	Spring	Man et al [43]	doi:10.3389/fmicb.2015.01158
Marquandomyces marquandi	Paecilomyces marquandii	Ascomycota, Pezizomycotina, Eurotiomycetes	DNA linear	Paecilomyces marquandii strain S4-Z-2-6 internal transcribed spacer 1, partial sequence; 5.8S ribosomal RNA gene and internal transcribed spacer 2, complete sequence; and 28S ribosomal RNA gene, partial sequence	KP216893	514 bp	/	S4-Z-2-6	Heshang cave	horizontally oriented solution cave developed in Cambrian dolomite	Central China: Qingjiang Valley in the middle reaches of the Yangtze River	sediments	30◦27 N, 110◦25 E; and 294m altitude	March 2014	Spring	Man et al [43]	doi:10.3389/fmicb.2015.01158					Taksonomija u NCBI I Index Fungorum se razlikuju Sordariomycetes ili Eurotiomycetes
Trichoderma reesei	/	Ascomycota, Pezizomycotina, Sordariomycetes	DNA linear	Trichoderma reesei strain S4-S-2-5 18S ribosomal RNA gene, partial sequence; internal transcribed spacer 1 and 5.8S ribosomal RNA gene, complete sequence; and internal transcribed spacer 2, partial sequence	KP216892	597 bp	/	S4-S-2-5	Heshang cave	horizontally oriented solution cave developed in Cambrian dolomite	Central China: Qingjiang Valley in the middle reaches of the Yangtze River	sediments	30◦27 N, 110◦25 E; and 294m altitude	March 2014	Spring	Man et al [43]	doi:10.3389/fmicb.2015.01158
Myriodontium keratinophilum	/	Ascomycota, Pezizomycotina, Eurotiomycetes	DNA linear	Myriodontium keratinophilum strain S4-P-2-4 18S ribosomal RNA gene, partial sequence; internal transcribed spacer 1 and 5.8S ribosomal RNA gene, complete sequence; and internal transcribed spacer 2, partial sequence	KP216891	559 bp	/	S4-P-2-4	Heshang cave	horizontally oriented solution cave developed in Cambrian dolomite	Central China: Qingjiang Valley in the middle reaches of the Yangtze River	sediments	30◦27 N, 110◦25 E; and 294m altitude	March 2014	Spring	Man et al [43]	doi:10.3389/fmicb.2015.01158
Trichoderma reesei	/	Ascomycota, Pezizomycotina, Sordariomycetes	DNA linear	Trichoderma reesei strain S4-P-2-3 internal transcribed spacer 1, partial sequence; 5.8S ribosomal RNA gene and internal transcribed spacer 2, complete sequence; and 28S ribosomal RNA gene, partial sequence	KP216890	591 bp	/	S4-P-2-3	Heshang cave	horizontally oriented solution cave developed in Cambrian dolomite	Central China: Qingjiang Valley in the middle reaches of the Yangtze River	sediments	30◦27 N, 110◦25 E; and 294m altitude	March 2014	Spring	Man et al [43]	doi:10.3389/fmicb.2015.01158
Irpex laceratus	Ceriporia lacerata	Basidiomycota, Agaricomycotina, Agaricomycetes	DNA linear	Ceriporia lacerata strain S4-M-2-2 internal transcribed spacer 1, partial sequence; 5.8S ribosomal RNA gene and internal transcribed spacer 2, complete sequence; and 28S ribosomal RNA gene, partial sequence	KP216889	588 bp	/	S4-M-2-2	Heshang cave	horizontally oriented solution cave developed in Cambrian dolomite	Central China: Qingjiang Valley in the middle reaches of the Yangtze River	sediments	30◦27 N, 110◦25 E; and 294m altitude	March 2014	Spring	Man et al [43]	doi:10.3389/fmicb.2015.01158
Penicillium chrysogenum	Penicillium notatum	Ascomycota, Pezizomycotina, Eurotiomycetes	DNA linear	Penicillium chrysogenum strain S4-M-2-1 internal transcribed spacer 1, partial sequence; 5.8S ribosomal RNA gene and internal transcribed spacer 2, complete sequence; and 28S ribosomal RNA gene, partial sequence	KP216888	642 bp	/	S4-M-2-1	Heshang cave	horizontally oriented solution cave developed in Cambrian dolomite	Central China: Qingjiang Valley in the middle reaches of the Yangtze River	sediments	30◦27 N, 110◦25 E; and 294m altitude	March 2014	Spring	Man et al [43]	doi:10.3389/fmicb.2015.01158
Trametes hirsuta	/	Basidiomycota, Agaricomycotina, Agaricomycetes	DNA linear	Trametes hirsuta strain S3-T-3-18 internal transcribed spacer 1, partial sequence; 5.8S ribosomal RNA gene and internal transcribed spacer 2, complete sequence; and 28S ribosomal RNA gene, partial sequence	KP216887	574 bp	/	S3-T-3-18	Heshang cave	horizontally oriented solution cave developed in Cambrian dolomite	Central China: Qingjiang Valley in the middle reaches of the Yangtze River	sediments	30◦27 N, 110◦25 E; and 294m altitude	March 2014	Spring	Man et al [43]	doi:10.3389/fmicb.2015.01158
Penicillium chrysogenum	Penicillium notatum	Ascomycota, Pezizomycotina, Eurotiomycetes	DNA linear	Penicillium chrysogenum strain S3-Z-3-17 internal transcribed spacer 1, partial sequence; 5.8S ribosomal RNA gene and internal transcribed spacer 2, complete sequence; and 28S ribosomal RNA gene, partial sequence	KP216886	534 bp	/	S3-Z-3-17	Heshang cave	horizontally oriented solution cave developed in Cambrian dolomite	Central China: Qingjiang Valley in the middle reaches of the Yangtze River	sediments	30◦27 N, 110◦25 E; and 294m altitude	March 2014	Spring	Man et al [43]	doi:10.3389/fmicb.2015.01158
Penicillium simplicissimum	Penicillium janthinellum	Ascomycota, Pezizomycotina, Eurotiomycetes	DNA linear	Penicillium janthinellum strain S3-S-3-16 internal transcribed spacer 1, partial sequence; 5.8S ribosomal RNA gene and internal transcribed spacer 2, complete sequence; and 28S ribosomal RNA gene, partial sequence	KP216885	545 bp	/	S3-S-3-16	Heshang cave	horizontally oriented solution cave developed in Cambrian dolomite	Central China: Qingjiang Valley in the middle reaches of the Yangtze River	sediments	30◦27 N, 110◦25 E; and 294m altitude	March 2014	Spring	Man et al [43]	doi:10.3389/fmicb.2015.01158
Penicillium chrysogenum	Penicillium notatum	Ascomycota, Pezizomycotina, Eurotiomycetes	DNA linear	Penicillium chrysogenum strain S3-P-3-15 internal transcribed spacer 1, partial sequence; 5.8S ribosomal RNA gene and internal transcribed spacer 2, complete sequence; and 28S ribosomal RNA gene, partial sequence	KP216884	541 bp	/	S3-P-3-15	Heshang cave	horizontally oriented solution cave developed in Cambrian dolomite	Central China: Qingjiang Valley in the middle reaches of the Yangtze River	sediments	30◦27 N, 110◦25 E; and 294m altitude	March 2014	Spring	Man et al [43]	doi:10.3389/fmicb.2015.01158
Penicillium chrysogenum	Penicillium notatum	Ascomycota, Pezizomycotina, Eurotiomycetes	DNA linear	Penicillium chrysogenum strain S3-M-3-14 internal transcribed spacer 1, partial sequence; 5.8S ribosomal RNA gene and internal transcribed spacer 2, complete sequence; and 28S ribosomal RNA gene, partial sequence	KP216883	549 bp	/	S3-M-3-14	Heshang cave	horizontally oriented solution cave developed in Cambrian dolomite	Central China: Qingjiang Valley in the middle reaches of the Yangtze River	sediments	30◦27 N, 110◦25 E; and 294m altitude	March 2014	Spring	Man et al [43]	doi:10.3389/fmicb.2015.01158
Trichosporon sp.	/	Basidiomycota, Agaricomycotina, Tremellomycetes	DNA linear	Trichosporon sp. S3-M-3-12 internal transcribed spacer 1, partial sequence; 5.8S ribosomal RNA gene and internal transcribed spacer 2, complete sequence; and 28S ribosomal RNA gene, partial sequence	KP216882	676 bp	/	S3-M-3-12	Heshang cave	horizontally oriented solution cave developed in Cambrian dolomite	Central China: Qingjiang Valley in the middle reaches of the Yangtze River	sediments	30◦27 N, 110◦25 E; and 294m altitude	March 2014	Spring	Man et al [43]	doi:10.3389/fmicb.2015.01158
Tolypocladium sp.	/	Ascomycota, Pezizomycotina, Sordariomycetes	DNA linear	Tolypocladium sp. S3-Z-2-10 internal transcribed spacer 1, partial sequence; 5.8S ribosomal RNA gene and internal transcribed spacer 2, complete sequence; and 28S ribosomal RNA gene, partial sequence	KP216881	538 bp	/	S3-Z-2-10	Heshang cave	horizontally oriented solution cave developed in Cambrian dolomite	Central China: Qingjiang Valley in the middle reaches of the Yangtze River	sediments	30◦27 N, 110◦25 E; and 294m altitude	March 2014	Spring	Man et al [43]	doi:10.3389/fmicb.2015.01158
Penicillium solitum	Penicillium crustosum	Ascomycota, Pezizomycotina, Eurotiomycetes	DNA linear	Penicillium crustosum strain S3-Z-2-9 internal transcribed spacer 1, partial sequence; 5.8S ribosomal RNA gene and internal transcribed spacer 2, complete sequence; and 28S ribosomal RNA gene, partial sequence	KP216880	541 bp	/	S3-Z-2-9	Heshang cave	horizontally oriented solution cave developed in Cambrian dolomite	Central China: Qingjiang Valley in the middle reaches of the Yangtze River	sediments	30◦27 N, 110◦25 E; and 294m altitude	March 2014	Spring	Man et al [43]	doi:10.3389/fmicb.2015.01158
Trichoderma reesei	/	Ascomycota, Pezizomycotina, Sordariomycetes	DNA linear	Trichoderma reesei strain S3-S-2-7 internal transcribed spacer 1, partial sequence; 5.8S ribosomal RNA gene and internal transcribed spacer 2, complete sequence; and 28S ribosomal RNA gene, partial sequence	KP216879	589 bp	/	S3-S-2-7	Heshang cave	horizontally oriented solution cave developed in Cambrian dolomite	Central China: Qingjiang Valley in the middle reaches of the Yangtze River	sediments	30◦27 N, 110◦25 E; and 294m altitude	March 2014	Spring	Man et al [43]	doi:10.3389/fmicb.2015.01158
Trichoderma reesei	/	Ascomycota, Pezizomycotina, Sordariomycetes	DNA linear	Trichoderma reesei strain S3-S-2-6 18S ribosomal RNA gene, partial sequence; internal transcribed spacer 1 and 5.8S ribosomal RNA gene, complete sequence; and internal transcribed spacer 2, partial sequence	KP216878	590 bp	/	S3-S-2-6	Heshang cave	horizontally oriented solution cave developed in Cambrian dolomite	Central China: Qingjiang Valley in the middle reaches of the Yangtze River	sediments	30◦27 N, 110◦25 E; and 294m altitude	March 2014	Spring	Man et al [43]	doi:10.3389/fmicb.2015.01158
Penicillium dierckxii	Penicillium fellutanum	Ascomycota, Pezizomycotina, Eurotiomycetes	DNA linear	Penicillium fellutanum strain S3-M-2-5 internal transcribed spacer 1, partial sequence; 5.8S ribosomal RNA gene and internal transcribed spacer 2, complete sequence; and 28S ribosomal RNA gene, partial sequence	KP216877	526 bp	/	S3-M-2-5	Heshang cave	horizontally oriented solution cave developed in Cambrian dolomite	Central China: Qingjiang Valley in the middle reaches of the Yangtze River	sediments	30◦27 N, 110◦25 E; and 294m altitude	March 2014	Spring	Man et al [43]	doi:10.3389/fmicb.2015.01158
Lunasporangiospora selenospora	Mortierella selenospora	Mucoromycota, Mortierellomycotina, Mortierellomycetes	DNA linear	Mortierella selenospora strain S2-Z-2-6 internal transcribed spacer 1, partial sequence; 5.8S ribosomal RNA gene and internal transcribed spacer 2, complete sequence; and 28S ribosomal RNA gene, partial sequence	KP216876	921 bp	/	S2-Z-2-6	Heshang cave	horizontally oriented solution cave developed in Cambrian dolomite	Central China: Qingjiang Valley in the middle reaches of the Yangtze River	sediments	30◦27 N, 110◦25 E; and 294m altitude	March 2014	Spring	Man et al [43]	doi:10.3389/fmicb.2015.01158
Aspergillus unguis	/	Ascomycota, Pezizomycotina, Eurotiomycetes	DNA linear	Aspergillus unguis strain S2-Z-2-5 internal transcribed spacer 1, partial sequence; 5.8S ribosomal RNA gene and internal transcribed spacer 2, complete sequence; and 28S ribosomal RNA gene, partial sequence	KP216875	520 bp	/	S2-Z-2-5	Heshang cave	horizontally oriented solution cave developed in Cambrian dolomite	Central China: Qingjiang Valley in the middle reaches of the Yangtze River	sediments	30◦27 N, 110◦25 E; and 294m altitude	March 2014	Spring	Man et al [43]	doi:10.3389/fmicb.2015.01158
Penicillium chrysogenum	Penicillium notatum	Ascomycota, Pezizomycotina, Eurotiomycetes	DNA linear	Penicillium chrysogenum strain S2-Z-2-4 internal transcribed spacer 1, partial sequence; 5.8S ribosomal RNA gene and internal transcribed spacer 2, complete sequence; and 28S ribosomal RNA gene, partial sequence	KP216874	542 bp	/	S2-Z-2-4	Heshang cave	horizontally oriented solution cave developed in Cambrian dolomite	Central China: Qingjiang Valley in the middle reaches of the Yangtze River	sediments	30◦27 N, 110◦25 E; and 294m altitude	March 2014	Spring	Man et al [43]	doi:10.3389/fmicb.2015.01158
Aspergillus unguis	/	Ascomycota, Pezizomycotina, Eurotiomycetes	DNA linear	Aspergillus unguis strain S2-P-2-3 internal transcribed spacer 1, partial sequence; 5.8S ribosomal RNA gene and internal transcribed spacer 2, complete sequence; and 28S ribosomal RNA gene, partial sequence	KP216873	520 bp	/	S2-P-2-3	Heshang cave	horizontally oriented solution cave developed in Cambrian dolomite	Central China: Qingjiang Valley in the middle reaches of the Yangtze River	sediments	30◦27 N, 110◦25 E; and 294m altitude	March 2014	Spring	Man et al [43]	doi:10.3389/fmicb.2015.01158
Penicillium glabrum	Penicillium frequentans / Penicillium terlikowskii	Ascomycota, Pezizomycotina, Eurotiomycetes	DNA linear	Penicillium glabrum strain S2-M-2-2 internal transcribed spacer 1, partial sequence; 5.8S ribosomal RNA gene and internal transcribed spacer 2, complete sequence; and 28S ribosomal RNA gene, partial sequence	KP216872	529 bp	/	S2-M-2-2	Heshang cave	horizontally oriented solution cave developed in Cambrian dolomite	Central China: Qingjiang Valley in the middle reaches of the Yangtze River	sediments	30◦27 N, 110◦25 E; and 294m altitude	March 2014	Spring	Man et al [43]	doi:10.3389/fmicb.2015.01158
Penicillium chrysogenum	Penicillium notatum	Ascomycota, Pezizomycotina, Eurotiomycetes	DNA linear	Penicillium chrysogenum strain S1-Z-3-13 18S ribosomal RNA gene, partial sequence; internal transcribed spacer 1 and 5.8S ribosomal RNA gene, complete sequence; and internal transcribed spacer 2, partial sequence	KP216871	541 bp	/	S1-Z-3-13	Heshang cave	horizontally oriented solution cave developed in Cambrian dolomite	Central China: Qingjiang Valley in the middle reaches of the Yangtze River	sediments	30◦27 N, 110◦25 E; and 294m altitude	March 2014	Spring	Man et al [43]	doi:10.3389/fmicb.2015.01158
Penicillium freii	/	Ascomycota, Pezizomycotina, Eurotiomycetes	DNA linear	Penicillium freii strain S1-S-3-12 internal transcribed spacer 1, partial sequence; 5.8S ribosomal RNA gene and internal transcribed spacer 2, complete sequence; and 28S ribosomal RNA gene, partial sequence	KP216870	542 bp	/	S1-S-3-12	Heshang cave	horizontally oriented solution cave developed in Cambrian dolomite	Central China: Qingjiang Valley in the middle reaches of the Yangtze River	sediments	30◦27 N, 110◦25 E; and 294m altitude	March 2014	Spring	Man et al [43]	doi:10.3389/fmicb.2015.01158
Aspergillus flavus	Aspergillus oryzae	Ascomycota, Pezizomycotina, Eurotiomycetes	DNA linear	Aspergillus oryzae strain S1-S-3-9 internal transcribed spacer 1, partial sequence; 5.8S ribosomal RNA gene and internal transcribed spacer 2, complete sequence; and 28S ribosomal RNA gene, partial sequence	KP216869	549 bp	/	S1-S-3-9	Heshang cave	horizontally oriented solution cave developed in Cambrian dolomite	Central China: Qingjiang Valley in the middle reaches of the Yangtze River	sediments	30◦27 N, 110◦25 E; and 294m altitude	March 2014	Spring	Man et al [43]	doi:10.3389/fmicb.2015.01158
Penicillium solitum	Penicillium crustosum	Ascomycota, Pezizomycotina, Eurotiomycetes	DNA linear	Penicillium crustosum strain S1-P-3-8 internal transcribed spacer 1, partial sequence; 5.8S ribosomal RNA gene and internal transcribed spacer 2, complete sequence; and 28S ribosomal RNA gene, partial sequence	KP216868	532 bp	/	S1-P-3-8	Heshang cave	horizontally oriented solution cave developed in Cambrian dolomite	Central China: Qingjiang Valley in the middle reaches of the Yangtze River	sediments	30◦27 N, 110◦25 E; and 294m altitude	March 2014	Spring	Man et al [43]	doi:10.3389/fmicb.2015.01158
Penicillium solitum	Penicillium crustosum	Ascomycota, Pezizomycotina, Eurotiomycetes	DNA linear	Penicillium crustosum strain S1-M-3-5 internal transcribed spacer 1, partial sequence; 5.8S ribosomal RNA gene and internal transcribed spacer 2, complete sequence; and 28S ribosomal RNA gene, partial sequence	KP216866	539 bp	/	S1-M-3-5	Heshang cave	horizontally oriented solution cave developed in Cambrian dolomite	Central China: Qingjiang Valley in the middle reaches of the Yangtze River	sediments	30◦27 N, 110◦25 E; and 294m altitude	March 2014	Spring	Man et al [43]	doi:10.3389/fmicb.2015.01158
Collariella bostrychodes	Chaetomium bostrychodes	Ascomycota, Pezizomycotina, Sordariomycetes	DNA linear	Chaetomium bostrychodes strain S1-S-2-4 internal transcribed spacer 1, partial sequence; 5.8S ribosomal RNA gene and internal transcribed spacer 2, complete sequence; and 28S ribosomal RNA gene, partial sequence	KP216865	520 bp	/	S1-S-2-4	Heshang cave	horizontally oriented solution cave developed in Cambrian dolomite	Central China: Qingjiang Valley in the middle reaches of the Yangtze River	bat guano	30◦27 N, 110◦25 E; and 294m altitude	March 2014	Spring	Man et al [43]	doi:10.3389/fmicb.2015.01158
Acrostalagmus luteoalbus	Botrytis lateritia / Sporotrichum luteoalbum / Verticillium luteoalbum	Ascomycota, Pezizomycotina, Sordariomycetes	DNA linear	Acrostalagmus luteoalbus strain G3-Z-2-19 internal transcribed spacer 1, partial sequence; 5.8S ribosomal RNA gene and internal transcribed spacer 2, complete sequence; and 28S ribosomal RNA gene, partial sequence	KP216977	525 bp	/	G3-Z-2-19	Heshang cave	horizontally oriented solution cave developed in Cambrian dolomite	Central China: Qingjiang Valley in the middle reaches of the Yangtze River	bat guano	30◦27 N, 110◦25 E; and 294m altitude	March 2014	Spring	Man et al [43]	doi:10.3389/fmicb.2015.01158
Aspergillus versicolor	/	Ascomycota, Pezizomycotina, Eurotiomycetes	DNA linear	Aspergillus versicolor strain G3-S-2-14 internal transcribed spacer 1, partial sequence; 5.8S ribosomal RNA gene and internal transcribed spacer 2, complete sequence; and 28S ribosomal RNA gene, partial sequence	KP216976	524 bp	/	G3-S-2-14	Heshang cave	horizontally oriented solution cave developed in Cambrian dolomite	Central China: Qingjiang Valley in the middle reaches of the Yangtze River	bat guano	30◦27 N, 110◦25 E; and 294m altitude	March 2014	Spring	Man et al [43]	doi:10.3389/fmicb.2015.01158
Penicillium commune	/	Ascomycota, Pezizomycotina, Eurotiomycetes	DNA linear	Penicillium commune strain G2-S-3-17 18S ribosomal RNA gene, partial sequence; internal transcribed spacer 1 and 5.8S ribosomal RNA gene, complete sequence; and internal transcribed spacer 2, partial sequence	KP216975	546 bp	/	G2-S-3-17	Heshang cave	horizontally oriented solution cave developed in Cambrian dolomite	Central China: Qingjiang Valley in the middle reaches of the Yangtze River	bat guano	30◦27 N, 110◦25 E; and 294m altitude	March 2014	Spring	Man et al [43]	doi:10.3389/fmicb.2015.01158
Acrostalagmus luteoalbus	Botrytis lateritia / Sporotrichum luteoalbum / Verticillium luteoalbum	Ascomycota, Pezizomycotina, Sordariomycetes	DNA linear	Acrostalagmus luteoalbus strain G3-Y-3-45 18S ribosomal RNA gene, partial sequence; internal transcribed spacer 1 and 5.8S ribosomal RNA gene, complete sequence; and internal transcribed spacer 2, partial sequence	KP216974	532 bp	/	G3-Y-3-45	Heshang cave	horizontally oriented solution cave developed in Cambrian dolomite	Central China: Qingjiang Valley in the middle reaches of the Yangtze River	bat guano	30◦27 N, 110◦25 E; and 294m altitude	March 2014	Spring	Man et al [43]	doi:10.3389/fmicb.2015.01158
Penicillium sp.	/	Ascomycota, Pezizomycotina, Eurotiomycetes	DNA linear	Penicillium sp. G2-Z-2-7 18S ribosomal RNA gene, partial sequence; internal transcribed spacer 1 and 5.8S ribosomal RNA gene, complete sequence; and internal transcribed spacer 2, partial sequence	KP216973	546 bp	/	G2-Z-2-7	Heshang cave	horizontally oriented solution cave developed in Cambrian dolomite	Central China: Qingjiang Valley in the middle reaches of the Yangtze River	bat guano	30◦27 N, 110◦25 E; and 294m altitude	March 2014	Spring	Man et al [43]	doi:10.3389/fmicb.2015.01158
Penicillium coprophilum	/	Ascomycota, Pezizomycotina, Eurotiomycetes	DNA linear	Penicillium coprophilum strain G1-M-3-13 18S ribosomal RNA gene, partial sequence; internal transcribed spacer 1 and 5.8S ribosomal RNA gene, complete sequence; and internal transcribed spacer 2, partial sequence	KP216972	543 bp	/	G1-M-3-13	Heshang cave	horizontally oriented solution cave developed in Cambrian dolomite	Central China: Qingjiang Valley in the middle reaches of the Yangtze River	bat guano	30◦27 N, 110◦25 E; and 294m altitude	March 2014	Spring	Man et al [43]	doi:10.3389/fmicb.2015.01158
Beauveria felina	Amphichorda felina / Clavaria felina / Isaria felina	Ascomycota, Pezizomycotina, Sordariomycetes	DNA linear	Beauveria felina strain G1-S-2-8 18S ribosomal RNA gene, partial sequence; internal transcribed spacer 1 and 5.8S ribosomal RNA gene, complete sequence; and internal transcribed spacer 2, partial sequence	KP216971	537 bp	/	G1-S-2-8	Heshang cave	horizontally oriented solution cave developed in Cambrian dolomite	Central China: Qingjiang Valley in the middle reaches of the Yangtze River	bat guano	30◦27 N, 110◦25 E; and 294m altitude	March 2014	Spring	Man et al [43]	doi:10.3389/fmicb.2015.01158
Aspergillus aureolatus	/	Ascomycota, Pezizomycotina, Eurotiomycetes	DNA linear	Aspergillus aureolatus strain G3-M-2-1 internal transcribed spacer 1, partial sequence; 5.8S ribosomal RNA gene and internal transcribed spacer 2, complete sequence; and 28S ribosomal RNA gene, partial sequence	KP216970	528 bp	/	G3-M-2-1	Heshang cave	horizontally oriented solution cave developed in Cambrian dolomite	Central China: Qingjiang Valley in the middle reaches of the Yangtze River	bat guano	30◦27 N, 110◦25 E; and 294m altitude	March 2014	Spring	Man et al [43]	doi:10.3389/fmicb.2015.01158
Aspergillus fumigatus	/	Ascomycota, Pezizomycotina, Eurotiomycetes	DNA linear	Aspergillus fumigatus strain G2-Y-3-29 internal transcribed spacer 1, partial sequence; 5.8S ribosomal RNA gene and internal transcribed spacer 2, complete sequence; and 28S ribosomal RNA gene, partial sequence	KP216969	550 bp	/	G2-Y-3-29	Heshang cave	horizontally oriented solution cave developed in Cambrian dolomite	Central China: Qingjiang Valley in the middle reaches of the Yangtze River	bat guano	30◦27 N, 110◦25 E; and 294m altitude	March 2014	Spring	Man et al [43]	doi:10.3389/fmicb.2015.01158
Penicillium commune	/	Ascomycota, Pezizomycotina, Eurotiomycetes	DNA linear	Penicillium commune strain G2-S-3-19 internal transcribed spacer 1, partial sequence; 5.8S ribosomal RNA gene and internal transcribed spacer 2, complete sequence; and 28S ribosomal RNA gene, partial sequence	KP216968	540 bp	/	G2-S-3-19 i	Heshang cave	horizontally oriented solution cave developed in Cambrian dolomite	Central China: Qingjiang Valley in the middle reaches of the Yangtze River	bat guano	30◦27 N, 110◦25 E; and 294m altitude	March 2014	Spring	Man et al [43]	doi:10.3389/fmicb.2015.01158
Penicillium commune	/	Ascomycota, Pezizomycotina, Eurotiomycetes	DNA linear	Penicillium commune strain G1-Z-3-29 internal transcribed spacer 1, partial sequence; 5.8S ribosomal RNA gene and internal transcribed spacer 2, complete sequence; and 28S ribosomal RNA gene, partial sequence	KP216967	540 bp	/	G1-Z-3-29	Heshang cave	horizontally oriented solution cave developed in Cambrian dolomite	Central China: Qingjiang Valley in the middle reaches of the Yangtze River	bat guano	30◦27 N, 110◦25 E; and 294m altitude	March 2014	Spring	Man et al [43]	doi:10.3389/fmicb.2015.01158
Penicillium meleagrinum	/	Ascomycota, Pezizomycotina, Eurotiomycetes	DNA linear	Penicillium meleagrinum strain G1-P-3-19 internal transcribed spacer 1, partial sequence; 5.8S ribosomal RNA gene and internal transcribed spacer 2, complete sequence; and 28S ribosomal RNA gene, partial sequence	KP216966	544 bp	/	G1-P-3-19	Heshang cave	horizontally oriented solution cave developed in Cambrian dolomite	Central China: Qingjiang Valley in the middle reaches of the Yangtze River	bat guano	30◦27 N, 110◦25 E; and 294m altitude	March 2014	Spring	Man et al [43]	doi:10.3389/fmicb.2015.01158
Penicillium commune	/	Ascomycota, Pezizomycotina, Eurotiomycetes	DNA linear	Penicillium commune strain G1-T-2-11 internal transcribed spacer 1, partial sequence; 5.8S ribosomal RNA gene and internal transcribed spacer 2, complete sequence; and 28S ribosomal RNA gene, partial sequence	KP216965	539 bp	/	G1-T-2-11	Heshang cave	horizontally oriented solution cave developed in Cambrian dolomite	Central China: Qingjiang Valley in the middle reaches of the Yangtze River	bat guano	30◦27 N, 110◦25 E; and 294m altitude	March 2014	Spring	Man et al [43]	doi:10.3389/fmicb.2015.01158
Hypocreaceae sp	/	Ascomycota, Pezizomycotina, Sordariomycetes	DNA linear	Hypocreaceae sp. G3-Z-2-17 internal transcribed spacer 1, partial sequence; 5.8S ribosomal RNA gene and internal transcribed spacer 2, complete sequence; and 28S ribosomal RNA gene, partial sequence	KP216964	537 bp	/	G3-Z-2-17	Heshang cave	horizontally oriented solution cave developed in Cambrian dolomite	Central China: Qingjiang Valley in the middle reaches of the Yangtze River	bat guano	30◦27 N, 110◦25 E; and 294m altitude	March 2014	Spring	Man et al [43]	doi:10.3389/fmicb.2015.01158
Aspergillus versicolor	/	Ascomycota, Pezizomycotina, Eurotiomycetes	DNA linear	Aspergillus versicolor strain G3-P-2-5 internal transcribed spacer 1, partial sequence; 5.8S ribosomal RNA gene and internal transcribed spacer 2, complete sequence; and 28S ribosomal RNA gene, partial sequence	KP216963	517 bp	/	G3-P-2-5	Heshang cave	horizontally oriented solution cave developed in Cambrian dolomite	Central China: Qingjiang Valley in the middle reaches of the Yangtze River	bat guano	30◦27 N, 110◦25 E; and 294m altitude	March 2014	Spring	Man et al [43]	doi:10.3389/fmicb.2015.01158
Aspergillus pragensis	/	Ascomycota, Pezizomycotina, Eurotiomycetes	DNA linear	Aspergillus pragensis strain G2-S-3-18 internal transcribed spacer 1, partial sequence; 5.8S ribosomal RNA gene and internal transcribed spacer 2, complete sequence; and 28S ribosomal RNA gene, partial sequence	KP216962	537 bp	/	G2-S-3-18	Heshang cave	horizontally oriented solution cave developed in Cambrian dolomite	Central China: Qingjiang Valley in the middle reaches of the Yangtze River	bat guano	30◦27 N, 110◦25 E; and 294m altitude	March 2014	Spring	Man et al [43]	doi:10.3389/fmicb.2015.01158
Fusarium solani	/	Ascomycota, Pezizomycotina, Sordariomycetes	DNA linear	Fusarium solani strain G2-Z-2-6 internal transcribed spacer 1, partial sequence; 5.8S ribosomal RNA gene and internal transcribed spacer 2, complete sequence; and 28S ribosomal RNA gene, partial sequence	KP216961	517 bp	/	G2-Z-2-6	Heshang cave	horizontally oriented solution cave developed in Cambrian dolomite	Central China: Qingjiang Valley in the middle reaches of the Yangtze River	bat guano	30◦27 N, 110◦25 E; and 294m altitude	March 2014	Spring	Man et al [43]	doi:10.3389/fmicb.2015.01158
Aspergillus sp.	/	Ascomycota, Pezizomycotina, Eurotiomycetes	DNA linear	Aspergillus sp. G1-Y-2-12 internal transcribed spacer 1, partial sequence; 5.8S ribosomal RNA gene and internal transcribed spacer 2, complete sequence; and 28S ribosomal RNA gene, partial sequence	KP216960	546 bp	/	G1-Y-2-12	Heshang cave	horizontally oriented solution cave developed in Cambrian dolomite	Central China: Qingjiang Valley in the middle reaches of the Yangtze River	bat guano	30◦27 N, 110◦25 E; and 294m altitude	March 2014	Spring	Man et al [43]	doi:10.3389/fmicb.2015.01158
Penicillium meleagrinum	/	Ascomycota, Pezizomycotina, Eurotiomycetes	DNA linear	Penicillium meleagrinum strain G2-P-2-16 internal transcribed spacer 1, partial sequence; 5.8S ribosomal RNA gene and internal transcribed spacer 2, complete sequence; and 28S ribosomal RNA gene, partial sequence	KP216959	554 bp	/	G2-P-2-16	Heshang cave	horizontally oriented solution cave developed in Cambrian dolomite	Central China: Qingjiang Valley in the middle reaches of the Yangtze River	bat guano	30◦27 N, 110◦25 E; and 294m altitude	March 2014	Spring	Man et al [43]	doi:10.3389/fmicb.2015.01158
Aspergillus versicolor	/	Ascomycota, Pezizomycotina, Eurotiomycetes	DNA linear	Aspergillus versicolor strain G2-P-3-13 internal transcribed spacer 1, partial sequence; 5.8S ribosomal RNA gene and internal transcribed spacer 2, complete sequence; and 28S ribosomal RNA gene, partial sequence	KP216958	524 bp	/	G2-P-3-13	Heshang cave	horizontally oriented solution cave developed in Cambrian dolomite	Central China: Qingjiang Valley in the middle reaches of the Yangtze River	bat guano	30◦27 N, 110◦25 E; and 294m altitude	March 2014	Spring	Man et al [43]	doi:10.3389/fmicb.2015.01158
Penicillium commune	/	Ascomycota, Pezizomycotina, Eurotiomycetes	DNA linear	Penicillium commune strain G2-M-3-10 internal transcribed spacer 1, partial sequence; 5.8S ribosomal RNA gene and internal transcribed spacer 2, complete sequence; and 28S ribosomal RNA gene, partial sequence	KP216957	542 bp	/	G2-M-3-10	Heshang cave	horizontally oriented solution cave developed in Cambrian dolomite	Central China: Qingjiang Valley in the middle reaches of the Yangtze River	bat guano	30◦27 N, 110◦25 E; and 294m altitude	March 2014	Spring	Man et al [43]	doi:10.3389/fmicb.2015.01158
Penicillium sp	/	Ascomycota, Pezizomycotina, Eurotiomycetes	DNA linear	Penicillium sp. G2-P-2-5 internal transcribed spacer 1, partial sequence; 5.8S ribosomal RNA gene and internal transcribed spacer 2, complete sequence; and 28S ribosomal RNA gene, partial sequence	KP216956	543 bp	/	G2-P-2-5	Heshang cave	horizontally oriented solution cave developed in Cambrian dolomite	Central China: Qingjiang Valley in the middle reaches of the Yangtze River	bat guano	30◦27 N, 110◦25 E; and 294m altitude	March 2014	Spring	Man et al [43]	doi:10.3389/fmicb.2015.01158
Hypocreaceae sp	/	Ascomycota, Pezizomycotina, Sordariomycetes	DNA linear	Hypocreaceae sp. G2-M-2-1 internal transcribed spacer 1, partial sequence; 5.8S ribosomal RNA gene and internal transcribed spacer 2, complete sequence; and 28S ribosomal RNA gene, partial sequence	KP216955	538 bp	/	G2-M-2-1	Heshang cave	horizontally oriented solution cave developed in Cambrian dolomite	Central China: Qingjiang Valley in the middle reaches of the Yangtze River	bat guano	30◦27 N, 110◦25 E; and 294m altitude	March 2014	Spring	Man et al [43]	doi:10.3389/fmicb.2015.01158
Hypocreaceae sp	/	Ascomycota, Pezizomycotina, Sordariomycetes	DNA linear	Hypocreaceae sp. G1-Z-3-32 internal transcribed spacer 1, partial sequence; 5.8S ribosomal RNA gene and internal transcribed spacer 2, complete sequence; and 28S ribosomal RNA gene, partial sequence	KP216954	539 bp	/	G1-Z-3-32	Heshang cave	horizontally oriented solution cave developed in Cambrian dolomite	Central China: Qingjiang Valley in the middle reaches of the Yangtze River	bat guano	30◦27 N, 110◦25 E; and 294m altitude	March 2014	Spring	Man et al [43]	doi:10.3389/fmicb.2015.01158
Aspergillus sp.	/	Ascomycota, Pezizomycotina, Eurotiomycetes	DNA linear	Aspergillus sp. G1-P-3-21 internal transcribed spacer 1, partial sequence; 5.8S ribosomal RNA gene and internal transcribed spacer 2, complete sequence; and 28S ribosomal RNA gene, partial sequence	KP216953	557 bp	/	G1-P-3-21	Heshang cave	horizontally oriented solution cave developed in Cambrian dolomite	Central China: Qingjiang Valley in the middle reaches of the Yangtze River	bat guano	30◦27 N, 110◦25 E; and 294m altitude	March 2014	Spring	Man et al [43]	doi:10.3389/fmicb.2015.01158
Aspergillus sp.	/	Ascomycota, Pezizomycotina, Eurotiomycetes	DNA linear	Aspergillus sp. G1-P-2-7 internal transcribed spacer 1, partial sequence; 5.8S ribosomal RNA gene and internal transcribed spacer 2, complete sequence; and 28S ribosomal RNA gene, partial sequence	KP216952	562 bp	/	G1-P-2-7	Heshang cave	horizontally oriented solution cave developed in Cambrian dolomite	Central China: Qingjiang Valley in the middle reaches of the Yangtze River	bat guano	30◦27 N, 110◦25 E; and 294m altitude	March 2014	Spring	Man et al [43]	doi:10.3389/fmicb.2015.01158
Penicillium meleagrinum	/	Ascomycota, Pezizomycotina, Eurotiomycetes	DNA linear	Penicillium meleagrinum strain G1-M-2-1 internal transcribed spacer 1, partial sequence; 5.8S ribosomal RNA gene and internal transcribed spacer 2, complete sequence; and 28S ribosomal RNA gene, partial sequence	KP216951	549 bp	/	G1-M-2-1	Heshang cave	horizontally oriented solution cave developed in Cambrian dolomite	Central China: Qingjiang Valley in the middle reaches of the Yangtze River	bat guano	30◦27 N, 110◦25 E; and 294m altitude	March 2014	Spring	Man et al [43]	doi:10.3389/fmicb.2015.01158
Penicillium commune	/	Ascomycota, Pezizomycotina, Eurotiomycetes	DNA linear	Penicillium commune strain G3-S-2-12 internal transcribed spacer 1, partial sequence; 5.8S ribosomal RNA gene and internal transcribed spacer 2, complete sequence; and 28S ribosomal RNA gene, partial sequence	KP216950	540 bp	/	G3-S-2-12	Heshang cave	horizontally oriented solution cave developed in Cambrian dolomite	Central China: Qingjiang Valley in the middle reaches of the Yangtze River	bat guano	30◦27 N, 110◦25 E; and 294m altitude	March 2014	Spring	Man et al [43]	doi:10.3389/fmicb.2015.01158
Penicillium coprophilum	/	Ascomycota, Pezizomycotina, Eurotiomycetes	DNA linear	Penicillium coprophilum strain G3-P-2-8 internal transcribed spacer 1, partial sequence; 5.8S ribosomal RNA gene and internal transcribed spacer 2, complete sequence; and 28S ribosomal RNA gene, partial sequence	KP216949	541 bp	/	G3-P-2-8 i	Heshang cave	horizontally oriented solution cave developed in Cambrian dolomite	Central China: Qingjiang Valley in the middle reaches of the Yangtze River	bat guano	30◦27 N, 110◦25 E; and 294m altitude	March 2014	Spring	Man et al [43]	doi:10.3389/fmicb.2015.01158
Penicillium commune	/	Ascomycota, Pezizomycotina, Eurotiomycetes	DNA linear	Penicillium commune strain G1-S-3-27 internal transcribed spacer 1, partial sequence; 5.8S ribosomal RNA gene and internal transcribed spacer 2, complete sequence; and 28S ribosomal RNA gene, partial sequence	KP216948	541 bp	/	G1-S-3-27	Heshang cave	horizontally oriented solution cave developed in Cambrian dolomite	Central China: Qingjiang Valley in the middle reaches of the Yangtze River	bat guano	30◦27 N, 110◦25 E; and 294m altitude	March 2014	Spring	Man et al [43]	doi:10.3389/fmicb.2015.01158
Penicillium coprophilum	/	Ascomycota, Pezizomycotina, Eurotiomycetes	DNA linear	Penicillium coprophilum strain G1-P-2-4 internal transcribed spacer 1, partial sequence; 5.8S ribosomal RNA gene and internal transcribed spacer 2, complete sequence; and 28S ribosomal RNA gene, partial sequence	KP216947	532 bp	/	G1-P-2-4	Heshang cave	horizontally oriented solution cave developed in Cambrian dolomite	Central China: Qingjiang Valley in the middle reaches of the Yangtze River	bat guano	30◦27 N, 110◦25 E; and 294m altitude	March 2014	Spring	Man et al [43]	doi:10.3389/fmicb.2015.01158
Aspergillus pragensis	/	Ascomycota, Pezizomycotina, Eurotiomycetes	DNA linear	Aspergillus pragensis strain G3-M-3-23 internal transcribed spacer 1, partial sequence; 5.8S ribosomal RNA gene and internal transcribed spacer 2, complete sequence; and 28S ribosomal RNA gene, partial sequence	KP216946	545 bp	/	G3-M-3-23 i	Heshang cave	horizontally oriented solution cave developed in Cambrian dolomite	Central China: Qingjiang Valley in the middle reaches of the Yangtze River	bat guano	30◦27 N, 110◦25 E; and 294m altitude	March 2014	Spring	Man et al [43]	doi:10.3389/fmicb.2015.01158
Aspergillus sp.	/	Ascomycota, Pezizomycotina, Eurotiomycetes	DNA linear	Aspergillus sp. G2-Y-3-30 internal transcribed spacer 1, partial sequence; 5.8S ribosomal RNA gene and internal transcribed spacer 2, complete sequence; and 28S ribosomal RNA gene, partial sequence	KP216945	546 bp	/	G2-Y-3-30	Heshang cave	horizontally oriented solution cave developed in Cambrian dolomite	Central China: Qingjiang Valley in the middle reaches of the Yangtze River	bat guano	30◦27 N, 110◦25 E; and 294m altitude	March 2014	Spring	Man et al [43]	doi:10.3389/fmicb.2015.01158
Aspergillus sp.	/	Ascomycota, Pezizomycotina, Eurotiomycetes	DNA linear	Aspergillus sp. G2-Z-3-23 internal transcribed spacer 1, partial sequence; 5.8S ribosomal RNA gene and internal transcribed spacer 2, complete sequence; and 28S ribosomal RNA gene, partial sequence	KP216944	546 bp	/	G2-Z-3-23	Heshang cave	horizontally oriented solution cave developed in Cambrian dolomite	Central China: Qingjiang Valley in the middle reaches of the Yangtze River	bat guano	30◦27 N, 110◦25 E; and 294m altitude	March 2014	Spring	Man et al [43]	doi:10.3389/fmicb.2015.01158
Oidiodendron sp	/	Ascomycota, Pezizomycotina, Leotiomycetes	DNA linear	Oidiodendron sp. G2-P-3-14 internal transcribed spacer 1, partial sequence; 5.8S ribosomal RNA gene and internal transcribed spacer 2, complete sequence; and 28S ribosomal RNA gene, partial sequence	KP216943	509 bp	/	G2-P-3-14	Heshang cave	horizontally oriented solution cave developed in Cambrian dolomite	Central China: Qingjiang Valley in the middle reaches of the Yangtze River	bat guano	30◦27 N, 110◦25 E; and 294m altitude	March 2014	Spring	Man et al [43]	doi:10.3389/fmicb.2015.01158
Aspergillus sp.	/	Ascomycota, Pezizomycotina, Eurotiomycetes	DNA linear	Aspergillus sp. G2-M-2-2 internal transcribed spacer 1, partial sequence; 5.8S ribosomal RNA gene and internal transcribed spacer 2, complete sequence; and 28S ribosomal RNA gene, partial sequence	KP216942	545 bp	/	G2-M-2-2	Heshang cave	horizontally oriented solution cave developed in Cambrian dolomite	Central China: Qingjiang Valley in the middle reaches of the Yangtze River	bat guano	30◦27 N, 110◦25 E; and 294m altitude	March 2014	Spring	Man et al [43]	doi:10.3389/fmicb.2015.01158
Aspergillus aureolatus	/	Ascomycota, Pezizomycotina, Eurotiomycetes	DNA linear	Aspergillus aureolatus strain G3-S-3-26 internal transcribed spacer 1, partial sequence; 5.8S ribosomal RNA gene and internal transcribed spacer 2, complete sequence; and 28S ribosomal RNA gene, partial sequence	KP216941	536 bp	/	G3-S-3-26	Heshang cave	horizontally oriented solution cave developed in Cambrian dolomite	Central China: Qingjiang Valley in the middle reaches of the Yangtze River	bat guano	30◦27 N, 110◦25 E; and 294m altitude	March 2014	Spring	Man et al [43]	doi:10.3389/fmicb.2015.01158
Aspergillus aureolatus	/	Ascomycota, Pezizomycotina, Eurotiomycetes	DNA linear	Aspergillus aureolatus strain G3-Z-2-21 internal transcribed spacer 1, partial sequence; 5.8S ribosomal RNA gene and internal transcribed spacer 2, complete sequence; and 28S ribosomal RNA gene, partial sequence	KP216940	534 bp	/	G3-Z-2-21	Heshang cave	horizontally oriented solution cave developed in Cambrian dolomite	Central China: Qingjiang Valley in the middle reaches of the Yangtze River	bat guano	30◦27 N, 110◦25 E; and 294m altitude	March 2014	Spring	Man et al [43]	doi:10.3389/fmicb.2015.01158
Penicillium coprophilum	/	Ascomycota, Pezizomycotina, Eurotiomycetes	DNA linear	Penicillium coprophilum strain G3-Z-2-16 internal transcribed spacer 1, partial sequence; 5.8S ribosomal RNA gene and internal transcribed spacer 2, complete sequence; and 28S ribosomal RNA gene, partial sequence	KP216939	539 bp	/	G3-Z-2-16	Heshang cave	horizontally oriented solution cave developed in Cambrian dolomite	Central China: Qingjiang Valley in the middle reaches of the Yangtze River	bat guano	30◦27 N, 110◦25 E; and 294m altitude	March 2014	Spring	Man et al [43]	doi:10.3389/fmicb.2015.01158
Aspergillus iizukae	/	Ascomycota, Pezizomycotina, Eurotiomycetes	DNA linear	Aspergillus iizukae strain G3-S-2-10 internal transcribed spacer 1, partial sequence; 5.8S ribosomal RNA gene and internal transcribed spacer 2, complete sequence; and 28S ribosomal RNA gene, partial sequence	KP216938	541 bp	/	G3-S-2-10	Heshang cave	horizontally oriented solution cave developed in Cambrian dolomite	Central China: Qingjiang Valley in the middle reaches of the Yangtze River	weathered rocks	30◦27 N, 110◦25 E; and 294m altitude	March 2014	Spring	Man et al [43]	doi:10.3389/fmicb.2015.01158
Paecilomyces sp.	/	Ascomycota, Pezizomycotina, Eurotiomycetes	DNA linear	Paecilomyces sp. P4-P-3-4 internal transcribed spacer 1, partial sequence; 5.8S ribosomal RNA gene, complete sequence; and internal transcribed spacer 2, partial sequence	KP217002	545 bp	/	P4-P-3-4	Heshang cave	horizontally oriented solution cave developed in Cambrian dolomite	Central China: Qingjiang Valley in the middle reaches of the Yangtze River	weathered rocks	30◦27 N, 110◦25 E; and 294m altitude	March 2014	Spring	Man et al [43]	doi:10.3389/fmicb.2015.01158
Paecilomyces sp.	/	Ascomycota, Pezizomycotina, Eurotiomycetes	DNA linear	Paecilomyces sp. P3-Z-2-10 internal transcribed spacer 1, partial sequence; 5.8S ribosomal RNA gene and internal transcribed spacer 2, complete sequence; and 28S ribosomal RNA gene, partial sequence	KP217001	541 bp	/	P3-Z-2-10	Heshang cave	horizontally oriented solution cave developed in Cambrian dolomite	Central China: Qingjiang Valley in the middle reaches of the Yangtze River	weathered rocks	30◦27 N, 110◦25 E; and 294m altitude	March 2014	Spring	Man et al [43]	doi:10.3389/fmicb.2015.01158
Cladosporium uredinicola	/	Ascomycota, Pezizomycotina, Dothideomycetes	DNA linear	Cladosporium uredinicola strain P3-Y-2-12 internal transcribed spacer 1, partial sequence; 5.8S ribosomal RNA gene and internal transcribed spacer 2, complete sequence; and 28S ribosomal RNA gene, partial sequence	KP216999.	505 bp	/	P3-Y-2-12	Heshang cave	horizontally oriented solution cave developed in Cambrian dolomite	Central China: Qingjiang Valley in the middle reaches of the Yangtze River	weathered rocks	30◦27 N, 110◦25 E; and 294m altitude	March 2014	Spring	Man et al [43]	doi:10.3389/fmicb.2015.01158
Paecilomyces sp.	/	Ascomycota, Pezizomycotina, Eurotiomycetes	DNA linear	Paecilomyces sp. P3-Y-2-11 internal transcribed spacer 1, partial sequence; 5.8S ribosomal RNA gene, complete sequence; and internal transcribed spacer 2, partial sequence	KP216998	546 bp	/	P3-Y-2-11	Heshang cave	horizontally oriented solution cave developed in Cambrian dolomite	Central China: Qingjiang Valley in the middle reaches of the Yangtze River	weathered rocks	30◦27 N, 110◦25 E; and 294m altitude	March 2014	Spring	Man et al [43]	doi:10.3389/fmicb.2015.01158
Beauveria felina	Amphichorda felina / Clavaria felina / Isaria felina	Ascomycota, Pezizomycotina, Sordariomycetes	DNA linear	Beauveria felina strain P3-P-2-7 internal transcribed spacer 1, partial sequence; 5.8S ribosomal RNA gene and internal transcribed spacer 2, complete sequence; and 28S ribosomal RNA gene, partial sequence	KP216997	532 bp	/	P3-P-2-7	Heshang cave	horizontally oriented solution cave developed in Cambrian dolomite	Central China: Qingjiang Valley in the middle reaches of the Yangtze River	weathered rocks	30◦27 N, 110◦25 E; and 294m altitude	March 2014	Spring	Man et al [43]	doi:10.3389/fmicb.2015.01158
Paecilomyces sp.	/	Ascomycota, Pezizomycotina, Eurotiomycetes	DNA linear	Paecilomyces sp. P3-P-2-6 18S ribosomal RNA gene, partial sequence; internal transcribed spacer 1 and 5.8S ribosomal RNA gene, complete sequence; and internal transcribed spacer 2, partial sequence	KP216996	550 bp	/	P3-P-2-6	Heshang cave	horizontally oriented solution cave developed in Cambrian dolomite	Central China: Qingjiang Valley in the middle reaches of the Yangtze River	weathered rocks	30◦27 N, 110◦25 E; and 294m altitude	March 2014	Spring	Man et al [43]	doi:10.3389/fmicb.2015.01158
Paecilomyces sp.	/	Ascomycota, Pezizomycotina, Eurotiomycetes	DNA linear	Paecilomyces sp. P3-P-2-5 internal transcribed spacer 1, partial sequence; 5.8S ribosomal RNA gene and internal transcribed spacer 2, complete sequence; and 28S ribosomal RNA gene, partial sequence	KP216995	545 bp	/	P3-P-2-5	Heshang cave	horizontally oriented solution cave developed in Cambrian dolomite	Central China: Qingjiang Valley in the middle reaches of the Yangtze River	weathered rocks	30◦27 N, 110◦25 E; and 294m altitude	March 2014	Spring	Man et al [43]	doi:10.3389/fmicb.2015.01158
Hypocreaceae sp	/	Ascomycota, Pezizomycotina, Sordariomycetes	DNA linear	Hypocreales sp. P2-Z-2-28 internal transcribed spacer 1, partial sequence; 5.8S ribosomal RNA gene and internal transcribed spacer 2, complete sequence; and 28S ribosomal RNA gene, partial sequence	KP216994	540 bp	/	P2-Z-2-28	Heshang cave	horizontally oriented solution cave developed in Cambrian dolomite	Central China: Qingjiang Valley in the middle reaches of the Yangtze River	weathered rocks	30◦27 N, 110◦25 E; and 294m altitude	March 2014	Spring	Man et al [43]	doi:10.3389/fmicb.2015.01158
Penicillium pancosmium	/	Ascomycota, Pezizomycotina, Eurotiomycetes	DNA linear	Penicillium pancosmium strain P2-Z-2-25 internal transcribed spacer 1, partial sequence; 5.8S ribosomal RNA gene and internal transcribed spacer 2, complete sequence; and 28S ribosomal RNA gene, partial sequence	KP216993	532 bp	/	P2-Z-2-25	Heshang cave	horizontally oriented solution cave developed in Cambrian dolomite	Central China: Qingjiang Valley in the middle reaches of the Yangtze River	weathered rocks	30◦27 N, 110◦25 E; and 294m altitude	March 2014	Spring	Man et al [43]	doi:10.3389/fmicb.2015.01158
Penicillium chrysogenum	Penicillium notatum	Ascomycota, Pezizomycotina, Eurotiomycetes	DNA linear	Penicillium chrysogenum strain P2-Z-2-24 18S ribosomal RNA gene, partial sequence; internal transcribed spacer 1 and 5.8S ribosomal RNA gene, complete sequence; and internal transcribed spacer 2, partial sequence	KP216992	544 bp	/	P2-Z-2-24	Heshang cave	horizontally oriented solution cave developed in Cambrian dolomite	Central China: Qingjiang Valley in the middle reaches of the Yangtze River	weathered rocks	30◦27 N, 110◦25 E; and 294m altitude	March 2014	Spring	Man et al [43]	doi:10.3389/fmicb.2015.01158
Penicillium chrysogenum	Penicillium notatum	Ascomycota, Pezizomycotina, Eurotiomycetes	DNA linear	Penicillium chrysogenum strain P2-S-3-39 internal transcribed spacer 1, partial sequence; 5.8S ribosomal RNA gene and internal transcribed spacer 2, complete sequence; and 28S ribosomal RNA gene, partial sequence	KP216991	549 bp	/	P2-S-3-39	Heshang cave	horizontally oriented solution cave developed in Cambrian dolomite	Central China: Qingjiang Valley in the middle reaches of the Yangtze River	weathered rocks	30◦27 N, 110◦25 E; and 294m altitude	March 2014	Spring	Man et al [43]	doi:10.3389/fmicb.2015.01158
Hypocreaceae sp	/	Ascomycota, Pezizomycotina, Sordariomycetes	DNA linear	Hypocreales sp. P2-S-2-9 internal transcribed spacer 1, partial sequence; 5.8S ribosomal RNA gene and internal transcribed spacer 2, complete sequence; and 28S ribosomal RNA gene, partial sequence	KP216990	540 bp	/	P2-S-2-9	Heshang cave	horizontally oriented solution cave developed in Cambrian dolomite	Central China: Qingjiang Valley in the middle reaches of the Yangtze River	weathered rocks	30◦27 N, 110◦25 E; and 294m altitude	March 2014	Spring	Man et al [43]	doi:10.3389/fmicb.2015.01158
Penicillium pancosmium	/	Ascomycota, Pezizomycotina, Eurotiomycetes	DNA linear	Penicillium pancosmium strain P2-S-2-10 internal transcribed spacer 1, partial sequence; 5.8S ribosomal RNA gene and internal transcribed spacer 2, complete sequence; and 28S ribosomal RNA gene, partial sequence	KP216989	538 bp	/	P2-S-2-10	Heshang cave	horizontally oriented solution cave developed in Cambrian dolomite	Central China: Qingjiang Valley in the middle reaches of the Yangtze River	weathered rocks	30◦27 N, 110◦25 E; and 294m altitude	March 2014	Spring	Man et al [43]	doi:10.3389/fmicb.2015.01158
Penicillium brevicompactum	Penicillium brunneostoloniferum / Penicillium stoloniferum / Penicillium volgaense	Ascomycota, Pezizomycotina, Eurotiomycetes	DNA linear	Penicillium brevicompactum strain P2-P-3-35 internal transcribed spacer 1, partial sequence; 5.8S ribosomal RNA gene and internal transcribed spacer 2, complete sequence; and 28S ribosomal RNA gene, partial sequence	KP216988	538 bp	/	P2-P-3-35	Heshang cave	horizontally oriented solution cave developed in Cambrian dolomite	Central China: Qingjiang Valley in the middle reaches of the Yangtze River	weathered rocks	30◦27 N, 110◦25 E; and 294m altitude	March 2014	Spring	Man et al [43]	doi:10.3389/fmicb.2015.01158
Hypocreaceae sp	/	Ascomycota, Pezizomycotina, Sordariomycetes	DNA linear	Hypocreales sp. P2-P-3-34 internal transcribed spacer 1, partial sequence; 5.8S ribosomal RNA gene and internal transcribed spacer 2, complete sequence; and 28S ribosomal RNA gene, partial sequence	KP216987	515 bp	/	P2-P-3-34	Heshang cave	horizontally oriented solution cave developed in Cambrian dolomite	Central China: Qingjiang Valley in the middle reaches of the Yangtze River	weathered rocks	30◦27 N, 110◦25 E; and 294m altitude	March 2014	Spring	Man et al [43]	doi:10.3389/fmicb.2015.01158
Penicillium chrysogenum	Penicillium notatum	Ascomycota, Pezizomycotina, Eurotiomycetes	DNA linear	Penicillium chrysogenum strain P2-P-2-19 internal transcribed spacer 1, partial sequence; 5.8S ribosomal RNA gene and internal transcribed spacer 2, complete sequence; and 28S ribosomal RNA gene, partial sequence	KP216986	542 bp	/	P2-P-2-19	Heshang cave	horizontally oriented solution cave developed in Cambrian dolomite	Central China: Qingjiang Valley in the middle reaches of the Yangtze River	weathered rocks	30◦27 N, 110◦25 E; and 294m altitude	March 2014	Spring	Man et al [43]	doi:10.3389/fmicb.2015.01158
Penicillium pancosmium	/	Ascomycota, Pezizomycotina, Eurotiomycetes	DNA linear	Penicillium pancosmium strain P2-P-2-17 internal transcribed spacer 1, partial sequence; 5.8S ribosomal RNA gene and internal transcribed spacer 2, complete sequence; and 28S ribosomal RNA gene, partial sequence	KP216985	539 bp	/	P2-P-2-17	Heshang cave	horizontally oriented solution cave developed in Cambrian dolomite	Central China: Qingjiang Valley in the middle reaches of the Yangtze River	weathered rocks	30◦27 N, 110◦25 E; and 294m altitude	March 2014	Spring	Man et al [43]	doi:10.3389/fmicb.2015.01158
Cladosporium uredinicola	/	Ascomycota, Pezizomycotina, Dothideomycetes	DNA linear	Cladosporium uredinicola strain P2-P-2-16 internal transcribed spacer 1, partial sequence; 5.8S ribosomal RNA gene and internal transcribed spacer 2, complete sequence; and 28S ribosomal RNA gene, partial sequence	KP216984	500 bp	/	P2-P-2-16	Heshang cave	horizontally oriented solution cave developed in Cambrian dolomite	Central China: Qingjiang Valley in the middle reaches of the Yangtze River	weathered rocks	30◦27 N, 110◦25 E; and 294m altitude	March 2014	Spring	Man et al [43]	doi:10.3389/fmicb.2015.01158
Penicillium pancosmium	/	Ascomycota, Pezizomycotina, Eurotiomycetes	DNA linear	Penicillium pancosmium strain P2-M-2-4 internal transcribed spacer 1, partial sequence; 5.8S ribosomal RNA gene and internal transcribed spacer 2, complete sequence; and 28S ribosomal RNA gene, partial sequence	KP216983	548 bp	/	P2-M-2-4	Heshang cave	horizontally oriented solution cave developed in Cambrian dolomite	Central China: Qingjiang Valley in the middle reaches of the Yangtze River	weathered rocks	30◦27 N, 110◦25 E; and 294m altitude	March 2014	Spring	Man et al [43]	doi:10.3389/fmicb.2015.01158
Penicillium chrysogenum	Penicillium notatum	Ascomycota, Pezizomycotina, Eurotiomycetes	DNA linear	Penicillium chrysogenum strain P2-M-2-3 internal transcribed spacer 1, partial sequence; 5.8S ribosomal RNA gene and internal transcribed spacer 2, complete sequence; and 28S ribosomal RNA gene, partial sequence	KP216982	550 bp	/	P2-M-2-3	Heshang cave	horizontally oriented solution cave developed in Cambrian dolomite	Central China: Qingjiang Valley in the middle reaches of the Yangtze River	weathered rocks	30◦27 N, 110◦25 E; and 294m altitude	March 2014	Spring	Man et al [43]	doi:10.3389/fmicb.2015.01158
Penicillium chrysogenum	Penicillium notatum	Ascomycota, Pezizomycotina, Eurotiomycetes	DNA linear	Penicillium chrysogenum strain P1-Z-3-7 18S ribosomal RNA gene, partial sequence; internal transcribed spacer 1 and 5.8S ribosomal RNA gene, complete sequence; and internal transcribed spacer 2, partial sequence	KP216981	536 bp	/	1-Z-3-7	Heshang cave	horizontally oriented solution cave developed in Cambrian dolomite	Central China: Qingjiang Valley in the middle reaches of the Yangtze River	weathered rocks	30◦27 N, 110◦25 E; and 294m altitude	March 2014	Spring	Man et al [43]	doi:10.3389/fmicb.2015.01158
Metacordyceps chlamydosporia	/	Ascomycota, Pezizomycotina, Sordariomycetes	DNA linear	Metacordyceps chlamydosporia strain P1-Z-2-3 internal transcribed spacer 1, partial sequence; 5.8S ribosomal RNA gene and internal transcribed spacer 2, complete sequence; and 28S ribosomal RNA gene, partial sequence	KP216980	546 bp	/	P1-Z-2-3	Heshang cave	horizontally oriented solution cave developed in Cambrian dolomite	Central China: Qingjiang Valley in the middle reaches of the Yangtze River	weathered rocks	30◦27 N, 110◦25 E; and 294m altitude	March 2014	Spring	Man et al [43]	doi:10.3389/fmicb.2015.01158
Penicillium chrysogenum	Penicillium notatum	Ascomycota, Pezizomycotina, Eurotiomycetes	DNA linear	Penicillium chrysogenum strain P1-T-2-4 internal transcribed spacer 1, partial sequence; 5.8S ribosomal RNA gene and internal transcribed spacer 2, complete sequence; and 28S ribosomal RNA gene, partial sequence	KP216978	542 bp	/	P1-T-2-4	Heshang cave	horizontally oriented solution cave developed in Cambrian dolomite	Central China: Qingjiang Valley in the middle reaches of the Yangtze River	weathered rocks	30◦27 N, 110◦25 E; and 294m altitude	March 2014	Spring	Man et al [43]	doi:10.3389/fmicb.2015.01158
Alternaria sp.	/	Ascomycota, Pezizomycotina, Dothideomycetes	DNA linear	Alternaria sp. DBC-AD 18S ribosomal RNA gene, partial sequence; internal transcribed spacer 1, 5.8S ribosomal RNA gene, and internal transcribed spacer 2, complete sequence; and 28S ribosomal RNA gene, partial sequence	KJ867222	583 bp	/	DBC-AD	DBC (Scott County, VA)	Pristine karst system / Ordovician Knox Dolomite Group	USA upper Tennessee River Basin	Mn-oxide-rich cave sediments	/	/	/	Carmichael et al [27]	doi:10.1111/1758-2229.12291	KJ867224: Alternaria sp. DBC-AD 18S ribosomal RNA gene, partial sequence
Plectosphaerellaceae sp	/	Ascomycota, Pezizomycotina, Sordariomycetes	DNA linear	Plectosphaerellaceae sp. DBCMVA 18S ribosomal RNA gene, partial sequence; internal transcribed spacer 1, 5.8S ribosomal RNA gene, and internal transcribed spacer 2, complete sequence; and 28S ribosomal RNA gene, partial sequence	KJ867216	599 bp	/	DBCMVA	DBC (Scott County, VA)	Pristine karst system / Ordovician Knox Dolomite Group	USA upper Tennessee River Basin	Mn-oxide-rich cave sediments	/	/	/	Carmichael et al [27]	doi:10.1111/1758-2229.12291	KJ867218: Plectosphaerellaceae sp. DBCMVA 18S ribosomal RNA gene, partial sequence	KJ867217: Plectosphaerellaceae sp. DBCMVA 28S ribosomal RNA gene, partial sequence
Leptosphaerulina sp.	/	Ascomycota, Pezizomycotina, Dothideomycetes	DNA linear	Leptosphaerulina sp. DBCMVB 18S ribosomal RNA gene, partial sequence; internal transcribed spacer 1, 5.8S ribosomal RNA gene, and internal transcribed spacer 2, complete sequence; and 28S ribosomal RNA gene, partial sequence	KJ867213	632 bp	/	DBCMVB	DBC (Scott County, VA)	Pristine karst system / Ordovician Knox Dolomite Group	USA upper Tennessee River Basin	Mn-oxide-rich cave sediments	/	/	/	Carmichael et al [27]	doi:10.1111/1758-2229.12291	KJ867215: Leptosphaerulina sp. DBCMVB 18S ribosomal RNA gene, partial sequence	KJ867214: Leptosphaerulina sp. DBCMVB 28S ribosomal RNA gene, partial sequence
Penicillium vinaceum	/	Ascomycota, Pezizomycotina, Eurotiomycetes	DNA linear	Penicillium vinaceum strain P11.5 18S ribosomal RNA gene, partial sequence; internal transcribed spacer 1, 5.8S ribosomal RNA gene, and internal transcribed spacer 2, complete sequence; and 28S ribosomal RNA gene, partial sequence	EU833227	614 bp	/	P11.5	Los Riscos Cave	/	Mexico, Jalpan, Queretaro	vampire bat guano	/	/	/	unpublished	/
Penicillium citrinum	Penicillium steckii	Ascomycota, Pezizomycotina, Eurotiomycetes	DNA linear	Penicillium steckii strain P1.12 18S ribosomal RNA gene, partial sequence; internal transcribed spacer 1, 5.8S ribosomal RNA gene, and internal transcribed spacer 2, complete sequence; and 28S ribosomal RNA gene, partial sequence	EU833226	616 bp	/	P1.12	Los Riscos Cave	/	Mexico, Jalpan, Queretaro	leaf litter from cave	/	/	/	unpublished	/
Penicillium roseopurpureum	/	Ascomycota, Pezizomycotina, Eurotiomycetes	DNA linear	Penicillium roseopurpureum strain P1.36 18S ribosomal RNA gene, partial sequence; internal transcribed spacer 1, 5.8S ribosomal RNA gene, and internal transcribed spacer 2, complete sequence; and 28S ribosomal RNA gene, partial sequence	EU833225	617 bp	/	P1.36	Los Riscos Cave	/	Mexico, Jalpan, Queretaro	leaf litter from cave	/	/	/	unpublished	/
Penicillium lanosum	/	Ascomycota, Pezizomycotina, Eurotiomycetes	DNA linear	Penicillium lanosum strain P11.4 18S ribosomal RNA gene, partial sequence; internal transcribed spacer 1, 5.8S ribosomal RNA gene, and internal transcribed spacer 2, complete sequence; and 28S ribosomal RNA gene, partial sequence	EU833224	610 bp	/	P11.4	Los Riscos Cave	/	Mexico, Jalpan, Queretaro	vampire bat guano	/	/	/	unpublished	/
Penicillium lanosum	/	Ascomycota, Pezizomycotina, Eurotiomycetes	DNA linear	Penicillium lanosum strain P4.1 18S ribosomal RNA gene, partial sequence; internal transcribed spacer 1, 5.8S ribosomal RNA gene, and internal transcribed spacer 2, complete sequence; and 28S ribosomal RNA gene, partial sequence	EU833223	597 bp	/	P4.1	Los Riscos Cave	/	Mexico, Jalpan, Queretaro	cave soil	/	/	/	unpublished	/
Talaromyces minioluteus	Penicillium minioluteum	Ascomycota, Pezizomycotina, Eurotiomycetes	DNA linear	Penicillium minioluteum strain P1.17 18S ribosomal RNA gene, partial sequence; internal transcribed spacer 1, 5.8S ribosomal RNA gene, and internal transcribed spacer 2, complete sequence; and 28S ribosomal RNA gene, partial sequence	EU833222	605 bp	/	P1.17	Los Riscos Cave	/	Mexico, Jalpan, Queretaro	leaf litter from cave	/	/	/	unpublished	/
Penicillium simplicissimum	Penicillium janthinellum	Ascomycota, Pezizomycotina, Eurotiomycetes	DNA linear	Penicillium janthinellum strain P11.16 18S ribosomal RNA gene, partial sequence; internal transcribed spacer 1, 5.8S ribosomal RNA gene, and internal transcribed spacer 2, complete sequence; and 28S ribosomal RNA gene, partial sequence	EU833221	619 bp	/	P11.16	Los Riscos Cave	/	Mexico, Jalpan, Queretaro	vampire bat guano	/	/	/	unpublished	/
Penicillium herquei	/	Ascomycota, Pezizomycotina, Eurotiomycetes	DNA linear	Penicillium herquei strain P1.6 18S ribosomal RNA gene, partial sequence; internal transcribed spacer 1, 5.8S ribosomal RNA gene, and internal transcribed spacer 2, complete sequence; and 28S ribosomal RNA gene, partial sequence	EU833220	599 bp	/	P1.6	Los Riscos Cave	/	Mexico, Jalpan, Queretaro	leaf litter from cave	/	/	/	unpublished	/
Penicillium granulatum	/	Ascomycota, Pezizomycotina, Eurotiomycetes	DNA linear	Penicillium granulatum strain P4.6 18S ribosomal RNA gene, partial sequence; internal transcribed spacer 1, 5.8S ribosomal RNA gene, and internal transcribed spacer 2, complete sequence; and 28S ribosomal RNA gene, partial sequence	EU833219	601 bp	/	P4.6	Los Riscos Cave	/	Mexico, Jalpan, Queretaro	cave soil	/	/	/	unpublished	/
Penicillium decaturense	/	Ascomycota, Pezizomycotina, Eurotiomycetes	DNA linear	Penicillium decaturense strain P1.29 18S ribosomal RNA gene, partial sequence; internal transcribed spacer 1, 5.8S ribosomal RNA gene, and internal transcribed spacer 2, complete sequence; and 28S ribosomal RNA gene, partial sequence	EU833218	613 bp	/	P1.29	Los Riscos Cave	/	Mexico, Jalpan, Queretaro	leaf litter from cave	/	/	/	unpublished	/
Penicillium concentricum	/	Ascomycota, Pezizomycotina, Eurotiomycetes	DNA linear	Penicillium concentricum strain P11.1 18S ribosomal RNA gene, partial sequence; internal transcribed spacer 1, 5.8S ribosomal RNA gene, and internal transcribed spacer 2, complete sequence; and 28S ribosomal RNA gene, partial sequence	EU833217	598 bp	/	P11.1	Los Riscos Cave	/	Mexico, Jalpan, Queretaro	vampire bat guano	/	/	/	unpublished	/
Penicillium commune	/	Ascomycota, Pezizomycotina, Eurotiomycetes	DNA linear	Penicillium commune strain P4.2 18S ribosomal RNA gene, partial sequence; internal transcribed spacer 1, 5.8S ribosomal RNA gene, and internal transcribed spacer 2, complete sequence; and 28S ribosomal RNA gene, partial sequence	EU833216	597 bp	/	P4.2	Los Riscos Cave	/	Mexico, Jalpan, Queretaro	cave soil	/	/	/	unpublished	/
Penicillium commune	/	Ascomycota, Pezizomycotina, Eurotiomycetes	DNA linear	Penicillium commune strain P8.1 18S ribosomal RNA gene, partial sequence; internal transcribed spacer 1, 5.8S ribosomal RNA gene, and internal transcribed spacer 2, complete sequence; and 28S ribosomal RNA gene, partial sequence	EU833215	597 bp	/	P8.1	Los Riscos Cave	/	Mexico, Jalpan, Queretaro	cave soil	/	/	/	unpublished	/
Penicillium citrinum	Penicillium steckii	Ascomycota, Pezizomycotina, Eurotiomycetes	DNA linear	Penicillium citrinum strain P8.2 18S ribosomal RNA gene, partial sequence; internal transcribed spacer 1, 5.8S ribosomal RNA gene, and internal transcribed spacer 2, complete sequence; and 28S ribosomal RNA gene, partial sequence	EU833214	599 bp	/	P8.2	Los Riscos Cave	/	Mexico, Jalpan, Queretaro	cave soil	/	/	/	unpublished	/
Penicillium citrinum	Penicillium steckii	Ascomycota, Pezizomycotina, Eurotiomycetes	DNA linear	Penicillium citrinum strain P1.21 18S ribosomal RNA gene, partial sequence; internal transcribed spacer 1, 5.8S ribosomal RNA gene, and internal transcribed spacer 2, complete sequence; and 28S ribosomal RNA gene, partial sequence	EU833213	580 bp	/	P1.21	Los Riscos Cave	/	Mexico, Jalpan, Queretaro	leaf litter from cave	/	/	/	unpublished	/
Penicillium chrysogenum	Penicillium notatum	Ascomycota, Pezizomycotina, Eurotiomycetes	DNA linear	Penicillium chrysogenum strain P11.7 18S ribosomal RNA gene, partial sequence; internal transcribed spacer 1, 5.8S ribosomal RNA gene, and internal transcribed spacer 2, complete sequence; and 28S ribosomal RNA gene, partial sequence	EU833212	610 bp	/	P11.7	Los Riscos Cave	/	Mexico, Jalpan, Queretaro	vampire bat guano	/	/	/	unpublished	/
Penicillium brevicompactum	Penicillium brunneostoloniferum / Penicillium stoloniferum / Penicillium volgaense	Ascomycota, Pezizomycotina, Eurotiomycetes	DNA linear	Penicillium brevicompactum strain P1.19 18S ribosomal RNA gene, partial sequence; internal transcribed spacer 1, 5.8S ribosomal RNA gene, and internal transcribed spacer 2, complete sequence; and 28S ribosomal RNA gene, partial sequence	EU833211	610 bp	/	P1.19	Los Riscos Cave	/	Mexico, Jalpan, Queretaro	leaf litter from cave	/	/	/	unpublished	/
Aspergillus versicolor	/	Ascomycota, Pezizomycotina, Eurotiomycetes	DNA linear	Aspergillus versicolor strain A11.12 18S ribosomal RNA gene, partial sequence; internal transcribed spacer 1, 5.8S ribosomal RNA gene, and internal transcribed spacer 2, complete sequence; and 28S ribosomal RNA gene, partial sequence	EU833210	591 bp	/	A11.12	Los Riscos Cave	/	Mexico, Jalpan, Queretaro	vampire bat guano	/	/	/	unpublished	/
Aspergillus tamarii	/	Ascomycota, Pezizomycotina, Eurotiomycetes	DNA linear	Aspergillus tamarii strain A1.10 18S ribosomal RNA gene, partial sequence; internal transcribed spacer 1, 5.8S ribosomal RNA gene, and internal transcribed spacer 2, complete sequence; and 28S ribosomal RNA gene, partial sequence	EU833209	613 bp	/	A1.10	Los Riscos Cave	/	Mexico, Jalpan, Queretaro	leaf litter from cave	/	/	/	unpublished	/
Aspergillus niger	/	Ascomycota, Pezizomycotina, Eurotiomycetes	DNA linear	Aspergillus niger strain A1.2 18S ribosomal RNA gene, partial sequence; internal transcribed spacer 1, 5.8S ribosomal RNA gene, and internal transcribed spacer 2, complete sequence; and 28S ribosomal RNA gene, partial sequence	EU833208	584 bp	/	A1.2	Los Riscos Cave	/	Mexico, Jalpan, Queretaro	leaf litter from cave	/	/	/	unpublished	/
Aspergillus japonicus	/	Ascomycota, Pezizomycotina, Eurotiomycetes	DNA linear	Aspergillus japonicus strain A1.1 18S ribosomal RNA gene, partial sequence; internal transcribed spacer 1, 5.8S ribosomal RNA gene, and internal transcribed spacer 2, complete sequence; and 28S ribosomal RNA gene, partial sequence	EU833207	601 bp	/	A1.1	Los Riscos Cave	/	Mexico, Jalpan, Queretaro	leaf litter from cave	/	/	/	unpublished	/
Aspergillus flavus	Aspergillus oryzae	Ascomycota, Pezizomycotina, Eurotiomycetes	DNA linear	Aspergillus flavus strain A1.7 18S ribosomal RNA gene, partial sequence; internal transcribed spacer 1, 5.8S ribosomal RNA gene, and internal transcribed spacer 2, complete sequence; and 28S ribosomal RNA gene, partial sequence	EU833206	600 bp	/	A1.7	Los Riscos Cave	/	Mexico, Jalpan, Queretaro	leaf litter from cave	/	/	/	unpublished	/
Aspergillus aculeatus	/	Ascomycota, Pezizomycotina, Eurotiomycetes	DNA linear	Aspergillus aculeatus strain A1.9 18S ribosomal RNA gene, partial sequence; internal transcribed spacer 1, 5.8S ribosomal RNA gene, and internal transcribed spacer 2, complete sequence; and 28S ribosomal RNA gene, partial sequence	EU833205	600 bp	/	A1.9	Los Riscos Cave	/	Mexico, Jalpan, Queretaro	leaf litter from cave	/	/	/	unpublished	/
Leptobacillium cavernicola	/	Ascomycota, Pezizomycotina, Sordariomycetes	DNA linear	Leptobacillium sp. strain LRMH C314 internal transcribed spacer 1, partial sequence; 5.8S ribosomal RNA gene and internal transcribed spacer 2, complete sequence; and large subunit ribosomal RNA gene, partial sequence	OM622532	549 bp	/	LRMH C314	Combarelles cave (Nouvelle-Aquitaine, France)	Paleolithic-decorated caves in France	France	airborne	/	October 2018	Autumn	Leplat et al [44]	10.11646/phytotaxa.571.2.5	New species described in the cave …. Rad u celosti na zalost nije dostupan….	OM628852: Leptobacillium sp. strain LRMH C314 small subunit ribosomal RNA gene, partial sequence			OM628791:Leptobacillium sp. strain LRMH C314 large subunit ribosomal RNA gene, partial sequence
Leptobacillium cavernicola	/	Ascomycota, Pezizomycotina, Sordariomycetes	DNA linear	Leptobacillium sp. strain LRMH C313 internal transcribed spacer 1, partial sequence; 5.8S ribosomal RNA gene and internal transcribed spacer 2, complete sequence; and large subunit ribosomal RNA gene, partial sequence	OM622531	549 bp	/	LRMH C313	Combarelles cave (Nouvelle-Aquitaine, France)	Paleolithic-decorated caves in France	France	airborne	/	October 2018	Autumn	Leplat et al [44]	10.11646/phytotaxa.571.2.5	New species described in the cave …. Rad u celosti na zalost nije dostupan….	OM628851: Leptobacillium sp. strain LRMH C313 small subunit ribosomal RNA gene, partial sequence			OM628790: Leptobacillium sp. strain LRMH C313 large subunit ribosomal RNA gene, partial sequence
Leptobacillium cavernicola	/	Ascomycota, Pezizomycotina, Sordariomycetes	DNA linear	Leptobacillium sp. strain LRMH C312 internal transcribed spacer 1, partial sequence; 5.8S ribosomal RNA gene and internal transcribed spacer 2, complete sequence; and large subunit ribosomal RNA gene, partial sequence	OM622530	551 bp	/	LRMH C312	Combarelles cave (Nouvelle-Aquitaine, France)	Paleolithic-decorated caves in France	France	airborne	/	October 2018	Autumn	Leplat et al [44]	10.11646/phytotaxa.571.2.5	New species described in the cave …. Rad u celosti na zalost nije dostupan….	OM628850: Leptobacillium sp. strain LRMH C312 small subunit ribosomal RNA gene, partial sequence			OM628789: Leptobacillium sp. strain LRMH C312 large subunit ribosomal RNA gene, partial sequence
Leptobacillium cavernicola	/	Ascomycota, Pezizomycotina, Sordariomycetes	DNA linear	Leptobacillium sp. strain LRMH C304 internal transcribed spacer 1, partial sequence; 5.8S ribosomal RNA gene and internal transcribed spacer 2, complete sequence; and large subunit ribosomal RNA gene, partial sequence	OM622529	552 bp	/	LRMH C304	Pech-Merle cave (Occitanie, France)	Paleolithic-decorated caves in France	France	airborne	/	October 2018	Autumn	Leplat et al [44]	10.11646/phytotaxa.571.2.5	New species described in the cave …. Rad u celosti na zalost nije dostupan….	OM628849: Leptobacillium sp. strain LRMH C304 small subunit ribosomal RNA gene, partial sequence			OM628788: Leptobacillium sp. strain LRMH C304 large subunit ribosomal RNA gene, partial sequence
Leptobacillium cavernicola	/	Ascomycota, Pezizomycotina, Sordariomycetes	DNA linear	Leptobacillium sp. strain LRMH C302 small subunit ribosomal RNA gene, partial sequence; internal transcribed spacer 1, 5.8S ribosomal RNA gene, and internal transcribed spacer 2, complete sequence; and large subunit ribosomal RNA gene, partial sequence	OM622528	555 bp	/	LRMH C302	Pech-Merle cave (Occitanie, France)	Paleolithic-decorated caves in France	France	airborne	/	October 2018	Autumn	Leplat et al [44]	10.11646/phytotaxa.571.2.5	New species described in the cave …. Rad u celosti na zalost nije dostupan….	OM628848: Leptobacillium sp. strain LRMH C302 small subunit ribosomal RNA gene, partial sequence			OM628787: Leptobacillium sp. strain LRMH C302 large subunit ribosomal RNA gene, partial sequence
Leptobacillium cavernicola	/	Ascomycota, Pezizomycotina, Sordariomycetes	DNA linear	Leptobacillium sp. strain LRMH C299 small subunit ribosomal RNA gene, partial sequence; internal transcribed spacer 1, 5.8S ribosomal RNA gene, and internal transcribed spacer 2, complete sequence; and large subunit ribosomal RNA gene, partial sequence	OM622527	558 bp	/	LRMH C299	Pair-non-Pair cave (Nouvelle-Aquitaine, France)	Paleolithic-decorated caves in France	France	cave wall	/	October 2018	Autumn	Leplat et al [44]	10.11646/phytotaxa.571.2.5	New species described in the cave …. Rad u celosti na zalost nije dostupan….	OM628847: Leptobacillium sp. strain LRMH C299 small subunit ribosomal RNA gene, partial sequence			OM628786: Leptobacillium sp. strain LRMH C299 large subunit ribosomal RNA gene, partial sequence
Leptobacillium cavernicola	/	Ascomycota, Pezizomycotina, Sordariomycetes	DNA linear	Leptobacillium sp. strain LRMH C251 internal transcribed spacer 1, partial sequence; 5.8S ribosomal RNA gene and internal transcribed spacer 2, complete sequence; and large subunit ribosomal RNA gene, partial sequence	OM622526	533 bp	/	LRMH C251	Font-de-Gaume cave (Nouvelle-Aquitaine, France)	Paleolithic-decorated caves in France	France	airborne	/	October 2016	Autumn	Leplat et al [44]	10.11646/phytotaxa.571.2.5	New species described in the cave …. Rad u celosti na zalost nije dostupan….	OM628846: Leptobacillium sp. strain LRMH C251 small subunit ribosomal RNA gene, partial sequence			OM628785: Leptobacillium sp. strain LRMH C251 large subunit ribosomal RNA gene, partial sequence
Leptobacillium cavernicola	/	Ascomycota, Pezizomycotina, Sordariomycetes	DNA linear	Leptobacillium sp. strain LRMH C248 small subunit ribosomal RNA gene, partial sequence; internal transcribed spacer 1, 5.8S ribosomal RNA gene, and internal transcribed spacer 2, complete sequence; and large subunit ribosomal RNA gene, partial sequence	OM622525	566 bp	/	LRMH C248	Pair-non-Pair cave (Nouvelle-Aquitaine, France)	Paleolithic-decorated caves in France	France	airborne	/	October 2016	Autumn	Leplat et al [44]	10.11646/phytotaxa.571.2.5	New species described in the cave …. Rad u celosti na zalost nije dostupan….	OM628845: Leptobacillium sp. strain LRMH C248 small subunit ribosomal RNA gene, partial sequence			OM628784: Leptobacillium sp. strain LRMH C248 large subunit ribosomal RNA gene, partial sequence	OM628783: Leptobacillium sp. strain LRMH C217 large subunit ribosomal RNA gene, partial sequence		OM628782: Leptobacillium sp. strain LRMH C216 large subunit ribosomal RNA gene, partial sequence
Leptobacillium cavernicola	/	Ascomycota, Pezizomycotina, Sordariomycetes	DNA linear	Leptobacillium sp. strain LRMH C216 small subunit ribosomal RNA gene, partial sequence; internal transcribed spacer 1, 5.8S ribosomal RNA gene, and internal transcribed spacer 2, complete sequence; and large subunit ribosomal RNA gene, partial sequence	OM622524	566 bp	/	LRMH C216	Pech-Merle cave (Occitanie, France)	Paleolithic-decorated caves in France	France	airborne	/	October 2016	Autumn	Leplat et al [44]	10.11646/phytotaxa.571.2.5	New species described in the cave …. Rad u celosti na zalost nije dostupan….	OM628844: Leptobacillium sp. strain LRMH C217 small subunit ribosomal RNA gene, partial sequence			OM628843:Leptobacillium sp. strain LRMH C216 small subunit ribosomal RNA gene, partial sequence
Leptobacillium cavernicola	/	Ascomycota, Pezizomycotina, Sordariomycetes	DNA linear	Leptobacillium sp. strain LRMH C212 small subunit ribosomal RNA gene, partial sequence; internal transcribed spacer 1, 5.8S ribosomal RNA gene, and internal transcribed spacer 2, complete sequence; and large subunit ribosomal RNA gene, partial sequence	OM622523	565 bp	/	LRMH C212	Pech-Merle cave (Occitanie, France)	Paleolithic-decorated caves in France	France	airborne	/	October 2016	Autumn	Leplat et al [44]	10.11646/phytotaxa.571.2.5	New species described in the cave …. Rad u celosti na zalost nije dostupan….	OM628842: Leptobacillium sp. strain LRMH C212 small subunit ribosomal RNA gene, partial sequence			OM628781: Leptobacillium sp. strain LRMH C212 large subunit ribosomal RNA gene, partial sequence
Blastobotrys malaysiensis	/	Ascomycota, Saccharomycotina, Saccharomycetes	DNA linear	Blastobotrys malaysiensis strain SXS 675 small subunit ribosomal RNA gene, partial sequence; internal transcribed spacer 1, 5.8S ribosomal RNA gene, and internal transcribed spacer 2, complete sequence; and large subunit ribosomal RNA gene, partial sequence	MZ702867	591 bp	/	SXS 675	Angélica cave, the Parque Estadual de Terra Ronca	/	Brazil, Goiás	sediments with signs of bat guano	/	/	/	de Sa et al [45]	doi: 10.3897/BDJ.10.e80226
Parengyodontium album	Engyodontium album / Beauveria alba / Tritirachium album	Ascomycota, Pezizomycotina, Sordariomycetes	DNA linear	Parengyodontium album strain LRMH C364 small subunit ribosomal RNA gene, partial sequence; internal transcribed spacer 1, 5.8S ribosomal RNA gene, and internal transcribed spacer 2, complete sequence; and large subunit ribosomal RNA gene, partial sequence	OL913898	579 bp	/	LRMH C364	Pigeonnier cave (Nouvelle-Aquitaine, France)	Paleolithic-decorated caves in France	France	airborne	/	October 2016	Autumn	Leplat al et al [46]	https://doi.org/10.1080/00275514.2022.2094046	Leplat J, François A, Touron S, Frouin M, Portais J-C, and Bousta F. 2020b. Aerobiological behavior of Paleolithic rock art sites in Dordogne (France): a comparative study in protected sites ranging from rock shelters to caves, with and without public access. Aerobiologia. 36:355–374.				OL981491: Parengyodontium album strain LRMH C364 large subunit ribosomal RNA gene, partial sequence	OL913918: Parengyodontium album strain LRMH C364 small subunit ribosomal RNA gene, partial sequence
Parengyodontium album	Engyodontium album / Beauveria alba / Tritirachium album	Ascomycota, Pezizomycotina, Sordariomycetes	DNA linear	Parengyodontium album strain LRMH C358 internal transcribed spacer 1, partial sequence; 5.8S ribosomal RNA gene and internal transcribed spacer 2, complete sequence; and large subunit ribosomal RNA gene, partial sequence	OL913897	576 bp	/	LRMH C358	Cosquer cave (Provence-Alpes-Côte d’Azur, France)	Paleolithic-decorated caves in France	France	airborne	/	July 2019	Summer	Leplat al et al [46]	https://doi.org/10.1080/00275514.2022.2094046					OL913917: Parengyodontium album strain LRMH C358 small subunit ribosomal RNA gene, partial sequence
Parengyodontium album	Engyodontium album / Beauveria alba / Tritirachium album	Ascomycota, Pezizomycotina, Sordariomycetes	DNA linear	Parengyodontium album strain LRMH C357 internal transcribed spacer 1, partial sequence; 5.8S ribosomal RNA gene and internal transcribed spacer 2, complete sequence; and large subunit ribosomal RNA gene, partial sequence	OL913896	571 bp	/	LRMH C357	Cosquer cave (Provence-Alpes-Côte d’Azur, France)	Paleolithic-decorated caves in France	France	airborne	/	July 2019	Summer	Leplat al et al [46]	https://doi.org/10.1080/00275514.2022.2094046					OL981489: Parengyodontium album strain LRMH C357 large subunit ribosomal RNA gene, partial sequence	OL913916: Parengyodontium album strain LRMH C357 small subunit ribosomal RNA gene, partial sequence
Parengyodontium album	Engyodontium album / Beauveria alba / Tritirachium album	Ascomycota, Pezizomycotina, Sordariomycetes	DNA linear	Parengyodontium album strain LRMH C356 internal transcribed spacer 1, partial sequence; 5.8S ribosomal RNA gene and internal transcribed spacer 2, complete sequence; and large subunit ribosomal RNA gene, partial sequence	OL913895	573 bp	/	LRMH C356	Cosquer cave (Provence-Alpes-Côte d’Azur, France)	Paleolithic-decorated caves in France	France	airborne	/	July 2019	Summer	Leplat al et al [46]	https://doi.org/10.1080/00275514.2022.2094046					OL981488: Parengyodontium album strain LRMH C356 large subunit ribosomal RNA gene, partial sequence	OL913915: Parengyodontium album strain LRMH C356 small subunit ribosomal RNA gene, partial sequence
Parengyodontium album	Engyodontium album / Beauveria alba / Tritirachium album	Ascomycota, Pezizomycotina, Sordariomycetes	DNA linear	Parengyodontium album strain LRMH C355 internal transcribed spacer 1, partial sequence; 5.8S ribosomal RNA gene and internal transcribed spacer 2, complete sequence; and large subunit ribosomal RNA gene, partial sequence	OL913894	573 bp	/	LRMH C355	Cosquer cave (Provence-Alpes-Côte d’Azur, France)	Paleolithic-decorated caves in France	France	airborne	/	July 2019	Summer	Leplat al et al [46]	https://doi.org/10.1080/00275514.2022.2094046					OL981487: Parengyodontium album strain LRMH C355 large subunit ribosomal RNA gene, partial sequence	OL913914: Parengyodontium album strain LRMH C355 small subunit ribosomal RNA gene, partial sequence
Parengyodontium album	Engyodontium album / Beauveria alba / Tritirachium album	Ascomycota, Pezizomycotina, Sordariomycetes	DNA linear	Parengyodontium album strain LRMH C350 small subunit ribosomal RNA gene, partial sequence; internal transcribed spacer 1, 5.8S ribosomal RNA gene, and internal transcribed spacer 2, complete sequence; and large subunit ribosomal RNA gene, partial sequence	OL913893	581 bp	/	LRMH C350	Cosquer cave (Provence-Alpes-Côte d’Azur, France)	Paleolithic-decorated caves in France	France	airborne	/	July 2019	Summer	Leplat al et al [46]	https://doi.org/10.1080/00275514.2022.2094046					OL981486: Parengyodontium album strain LRMH C350 large subunit ribosomal RNA gene, partial sequence	OL913913: Parengyodontium album strain LRMH C350 small subunit ribosomal RNA gene, partial sequence
Parengyodontium album	Engyodontium album / Beauveria alba / Tritirachium album	Ascomycota, Pezizomycotina, Sordariomycetes	DNA linear	Parengyodontium album strain LRMH C349 internal transcribed spacer 1, partial sequence; 5.8S ribosomal RNA gene and internal transcribed spacer 2, complete sequence; and large subunit ribosomal RNA gene, partial sequence	OL913892	573 bp	/	LRMH C349	Cosquer cave (Provence-Alpes-Côte d’Azur, France)	Paleolithic-decorated caves in France	France	airborne	/	July 2019	Summer	Leplat al et al [46]	https://doi.org/10.1080/00275514.2022.2094046					OL981485: Parengyodontium album strain LRMH C349 large subunit ribosomal RNA gene, partial sequence	OL913912: Parengyodontium album strain LRMH C349 small subunit ribosomal RNA gene, partial sequence
Parengyodontium album	Engyodontium album / Beauveria alba / Tritirachium album	Ascomycota, Pezizomycotina, Sordariomycetes	DNA linear	Parengyodontium album strain LRMH C346 internal transcribed spacer 1, partial sequence; 5.8S ribosomal RNA gene and internal transcribed spacer 2, complete sequence; and large subunit ribosomal RNA gene, partial sequence	OL913891	577 bp	/	LRMH C346	Cosquer cave (Provence-Alpes-Côte d’Azur, France)	Paleolithic-decorated caves in France	France	airborne	/	July 2019	Summer	Leplat al et al [46]	https://doi.org/10.1080/00275514.2022.2094046					OL981484: Parengyodontium album strain LRMH C346 large subunit ribosomal RNA gene, partial sequence	OL913911: Parengyodontium album strain LRMH C346 small subunit ribosomal RNA gene, partial sequence
Parengyodontium album	Engyodontium album / Beauveria alba / Tritirachium album	Ascomycota, Pezizomycotina, Sordariomycetes	DNA linear	Parengyodontium album strain LRMH C345 small subunit ribosomal RNA gene, partial sequence; internal transcribed spacer 1, 5.8S ribosomal RNA gene, and internal transcribed spacer 2, complete sequence; and large subunit ribosomal RNA gene, partial sequence	OL913890	584 bp	/	LRMH C345	Cosquer cave (Provence-Alpes-Côte d’Azur, France)	Paleolithic-decorated caves in France	France	airborne	/	July 2019	Summer	Leplat al et al [46]	https://doi.org/10.1080/00275514.2022.2094046					OL981483: Parengyodontium album strain LRMH C345 large subunit ribosomal RNA gene, partial sequence	OL913910: Parengyodontium album strain LRMH C345 small subunit ribosomal RNA gene, partial sequence
Parengyodontium album	Engyodontium album / Beauveria alba / Tritirachium album	Ascomycota, Pezizomycotina, Sordariomycetes	DNA linear	Parengyodontium album strain LRMH C343 internal transcribed spacer 1, partial sequence; 5.8S ribosomal RNA gene and internal transcribed spacer 2, complete sequence; and large subunit ribosomal RNA gene, partial sequence	OL913889	573 bp	/	LRMH C343	Cosquer cave (Provence-Alpes-Côte d’Azur, France)	Paleolithic-decorated caves in France	France	airborne	/	July 2019	Summer	Leplat al et al [46]	https://doi.org/10.1080/00275514.2022.2094046					OL981482: Parengyodontium album strain LRMH C343 large subunit ribosomal RNA gene, partial sequence	OL913909: Parengyodontium album strain LRMH C343 small subunit ribosomal RNA gene, partial sequence
Parengyodontium album	Engyodontium album / Beauveria alba / Tritirachium album	Ascomycota, Pezizomycotina, Sordariomycetes	DNA linear	Parengyodontium album strain LRMH C327 internal transcribed spacer 1, partial sequence; 5.8S ribosomal RNA gene and internal transcribed spacer 2, complete sequence; and large subunit ribosomal RNA gene, partial sequence	OL913888	577 bp	/	LRMH C327	Chauvet cave (Auvergne-Rhône-Alpes, France)	Paleolithic-decorated caves in France	France	surface sampling	/	January, 2019	Winter	Leplat al et al [46]	https://doi.org/10.1080/00275514.2022.2094046					OL981481: Parengyodontium album strain LRMH C327 large subunit ribosomal RNA gene, partial sequence	OL913908: Parengyodontium album strain LRMH C327 small subunit ribosomal RNA gene, partial sequence
Parengyodontium album	Engyodontium album / Beauveria alba / Tritirachium album	Ascomycota, Pezizomycotina, Sordariomycetes	DNA linear	Parengyodontium album strain LRMH C325 small subunit ribosomal RNA gene, partial sequence; internal transcribed spacer 1, 5.8S ribosomal RNA gene, and internal transcribed spacer 2, complete sequence; and large subunit ribosomal RNA gene, partial sequence	OL913887	582 bp	/	LRMH C325	Chauvet cave (Auvergne-Rhône-Alpes, France)	Paleolithic-decorated caves in France	France	surface sampling	/	January, 2019	Winter	Leplat al et al [46]	https://doi.org/10.1080/00275514.2022.2094046					OL981480: Parengyodontium album strain LRMH C325 large subunit ribosomal RNA gene, partial sequence	OL913907: Parengyodontium album strain LRMH C325 small subunit ribosomal RNA gene, partial sequence
Parengyodontium album	Engyodontium album / Beauveria alba / Tritirachium album	Ascomycota, Pezizomycotina, Sordariomycetes	DNA linear	Parengyodontium album strain LRMH C243 internal transcribed spacer 1, partial sequence; 5.8S ribosomal RNA gene and internal transcribed spacer 2, complete sequence; and large subunit ribosomal RNA gene, partial sequence	OL913884	578 bp	/	LRMH C243	Pair-non-Pair cave (Nouvelle-Aquitaine, France)	Paleolithic-decorated caves in France	France	airborne	/	October, 2019	Autumn	Leplat al et al [46]	https://doi.org/10.1080/00275514.2022.2094046					OL981477: Parengyodontium album strain LRMH C243 large subunit ribosomal RNA gene, partial sequence	OL913904: Parengyodontium album strain LRMH C243 small subunit ribosomal RNA gene, partial sequence
Parengyodontium album	Engyodontium album / Beauveria alba / Tritirachium album	Ascomycota, Pezizomycotina, Sordariomycetes	DNA linear	Parengyodontium album strain LRMH C133 small subunit ribosomal RNA gene, partial sequence; internal transcribed spacer 1, 5.8S ribosomal RNA gene, and internal transcribed spacer 2, complete sequence; and large subunit ribosomal RNA gene, partial sequence	OL913883	580 bp	/	LRMH C133	Chauvet cave (Auvergne-Rhône-Alpes, France)	Paleolithic-decorated caves in France	France	surface sampling	/	March 2016	Spring	Leplat al et al [46]	https://doi.org/10.1080/00275514.2022.2094046					OL981476: Parengyodontium album strain LRMH C133 large subunit ribosomal RNA gene, partial sequence	OL913903: Parengyodontium album strain LRMH C133 small subunit ribosomal RNA gene, partial sequence
Parengyodontium album	Engyodontium album / Beauveria alba / Tritirachium album	Ascomycota, Pezizomycotina, Sordariomycetes	DNA linear	Parengyodontium album strain LRMH C057 small subunit ribosomal RNA gene, partial sequence; internal transcribed spacer 1, 5.8S ribosomal RNA gene, and internal transcribed spacer 2, complete sequence; and large subunit ribosomal RNA gene, partial sequence	OL913882	582 bp	/	LRMH C057	Lascaux cave (Nouvelle-Aquitaine, France)	Paleolithic-decorated caves in France	France	airborne	/	December 2004	Winter	Leplat al et al [46]	https://doi.org/10.1080/00275514.2022.2094046					OL981474: Parengyodontium album strain LRMH C057 large subunit ribosomal RNA gene, partial sequence	OL913901: Parengyodontium album strain LRMH C057 small subunit ribosomal RNA gene, partial sequence
Aspergillus tubingensis	/	Ascomycota, Pezizomycotina, Eurotiomycetes	DNA linear	Aspergillus tubingensis isolate R28 internal transcribed spacer 1, partial sequence; 5.8S ribosomal RNA gene and internal transcribed spacer 2, complete sequence; and large subunit ribosomal RNA gene, partial sequence	ON798822	560 bp	R28	/	The Abrigo do Letreiro cave	/	Brazil	sediment	5°4’14.88’’S and 37°32’1.51’’W	/	/	Alves et al [35]	doi.org/10.3114/fuse.2022.10.06
Aspergillus sydowii	/	Ascomycota, Pezizomycotina, Eurotiomycetes	DNA linear	Aspergillus sydowii isolate R15 internal transcribed spacer 1, partial sequence; 5.8S ribosomal RNA gene and internal transcribed spacer 2, complete sequence; and large subunit ribosomal RNA gene, partial sequence	ON798821	590 bp	R15	/	The Abrigo do Letreiro cave	/	Brazil	sediment	5°4’14.88’’S and 37°32’1.51’’W	/	/	Alves et al [35]	doi.org/10.3114/fuse.2022.10.06
Aspergillus sydowii	/	Ascomycota, Pezizomycotina, Eurotiomycetes	DNA linear	Aspergillus sydowii isolate R12 internal transcribed spacer 1, partial sequence; 5.8S ribosomal RNA gene and internal transcribed spacer 2, complete sequence; and large subunit ribosomal RNA gene, partial sequence	ON798820	559 bp	R12	/	The Abrigo do Letreiro cave	/	Brazil	sediment	5°4’14.88’’S and 37°32’1.51’’W	/	/	Alves et al [35]	doi.org/10.3114/fuse.2022.10.06
Aspergillus sydowii	/	Ascomycota, Pezizomycotina, Eurotiomycetes	DNA linear	Aspergillus sydowii isolate C31 internal transcribed spacer 1, partial sequence; 5.8S ribosomal RNA gene and internal transcribed spacer 2, complete sequence; and large subunit ribosomal RNA gene, partial sequence	ON798819		C31	/	The Abrigo do Letreiro cave	/	Brazil	sediment	5°4’14.88’’S and 37°32’1.51’’W	/	/	Alves et al [35]	doi.org/10.3114/fuse.2022.10.06
Aspergillus stellatus	/	Ascomycota, Pezizomycotina, Eurotiomycetes	DNA linear	Aspergillus stellatus isolate T310 internal transcribed spacer 1, partial sequence; 5.8S ribosomal RNA gene and internal transcribed spacer 2, complete sequence; and large subunit ribosomal RNA gene, partial sequence	ON798817	560 bp	T310	/	The Abrigo do Letreiro cave	/	Brazil	sediment	5°4’14.88’’S and 37°32’1.51’’W	/	/	Alves et al [35]	doi.org/10.3114/fuse.2022.10.06
Aspergillus eburneocremeus	/	Ascomycota, Pezizomycotina, Eurotiomycetes	DNA linear	Aspergillus eburneocremeus isolate T37 small subunit ribosomal RNA gene, partial sequence; internal transcribed spacer 1 and 5.8S ribosomal RNA gene, complete sequence; and internal transcribed spacer 2, partial sequence	ON798816	524 bp	T37	/	The Abrigo do Letreiro cave	/	Brazil	sediment	5°4’14.88’’S and 37°32’1.51’’W	/	/	Alves et al [35]	doi.org/10.3114/fuse.2022.10.06
Aspergillus eburneocremeus	/	Ascomycota, Pezizomycotina, Eurotiomycetes	DNA linear	Aspergillus eburneocremeus isolate T36 internal transcribed spacer 1, partial sequence; 5.8S ribosomal RNA gene and internal transcribed spacer 2, complete sequence; and large subunit ribosomal RNA gene, partial sequence	ON798815	559 bp	T36	/	The Abrigo do Letreiro cave	/	Brazil	sediment	5°4’14.88’’S and 37°32’1.51’’W	/	/	Alves et al [35]	doi.org/10.3114/fuse.2022.10.06
Aspergillus eburneocremeus	/	Ascomycota, Pezizomycotina, Eurotiomycetes	DNA linear	Aspergillus eburneocremeus isolate T35 internal transcribed spacer 1, partial sequence; 5.8S ribosomal RNA gene and internal transcribed spacer 2, complete sequence; and large subunit ribosomal RNA gene, partial sequence	ON798814	565 bp	T35	/	The Abrigo do Letreiro cave	/	Brazil	sediment	5°4’14.88’’S and 37°32’1.51’’W	/	/	Alves et al [35]	doi.org/10.3114/fuse.2022.10.06
Aspergillus eburneocremeus	/	Ascomycota, Pezizomycotina, Eurotiomycetes	DNA linear	Aspergillus eburneocremeus isolate T211 internal transcribed spacer 1, partial sequence; 5.8S ribosomal RNA gene and internal transcribed spacer 2, complete sequence; and large subunit ribosomal RNA gene, partial sequence	ON798813	568 bp	T211	/	The Abrigo do Letreiro cave	/	Brazil	sediment	5°4’14.88’’S and 37°32’1.51’’W	/	/	Alves et al [35]	doi.org/10.3114/fuse.2022.10.06
Aspergillus dimorphicus	/	Ascomycota, Pezizomycotina, Eurotiomycetes	DNA linear	Aspergillus dimorphicus isolate T28 internal transcribed spacer 1, partial sequence; 5.8S ribosomal RNA gene and internal transcribed spacer 2, complete sequence; and large subunit ribosomal RNA gene, partial sequence	ON798812	583 bp	T28	/	The Abrigo do Letreiro cave	/	Brazil	sediment	5°4’14.88’’S and 37°32’1.51’’W	/	/	Alves et al [35]	doi.org/10.3114/fuse.2022.10.06
Aspergillus dimorphicus	/	Ascomycota, Pezizomycotina, Eurotiomycetes	DNA linear	Aspergillus dimorphicus isolate T23 internal transcribed spacer 1, partial sequence; 5.8S ribosomal RNA gene and internal transcribed spacer 2, complete sequence; and large subunit ribosomal RNA gene, partial sequence	ON798811	580 bp	T23	/	The Abrigo do Letreiro cave	/	Brazil	sediment	5°4’14.88’’S and 37°32’1.51’’W	/	/	Alves et al [35]	doi.org/10.3114/fuse.2022.10.06
Aspergillus alboluteus	/	Ascomycota, Pezizomycotina, Eurotiomycetes	DNA linear	Aspergillus sp. FS-2020a isolate R21 internal transcribed spacer 1, partial sequence; 5.8S ribosomal RNA gene and internal transcribed spacer 2, complete sequence; and large subunit ribosomal RNA gene, partial sequence	ON798810	579 bp	R21	/	The Abrigo do Letreiro cave	/	Brazil	sediment	5°4’14.88’’S and 37°32’1.51’’W	/	/	Alves et al [35]	doi.org/10.3114/fuse.2022.10.06
Penicillium simplicissimum	Penicillium cremeogriseum /	Ascomycota, Pezizomycotina, Eurotiomycetes	DNA linear	Penicillium cremeogriseum strain M11-12 internal transcribed spacer 1, partial sequence; 5.8S ribosomal RNA gene and internal transcribed spacer 2, complete sequence; and large subunit ribosomal RNA gene, partial sequence	MT730078	543 bp	/	M11-12	Magura cave	show cave with paleolithic paintings	Bulgaria	Art Galery	/	/	/	Abrashev et al [47]	https://doi.org/10.1016/j.funbio.2020.12.006
Trichoderma trixiae	/	Ascomycota, Pezizomycotina, Sordariomycetes	DNA linear	Trichoderma trixiae strain M2-20 internal transcribed spacer 1, partial sequence; 5.8S ribosomal RNA gene and internal transcribed spacer 2, complete sequence; and large subunit ribosomal RNA gene, partial sequence	MT730067	532 bp	/	M2-20	Magura cave	show cave with paleolithic paintings	Bulgaria	Art Galery	/	/	/	Abrashev et al [47]	https://doi.org/10.1016/j.funbio.2020.12.006
Chrysosporium mephiticum	/	Ascomycota, Pezizomycotina, Eurotiomycetes	DNA linear	Chrysosporium mephiticum isolate MP6_MP7R2 internal transcribed spacer 1, partial sequence; 5.8S ribosomal RNA gene and internal transcribed spacer 2, complete sequence; and large subunit ribosomal RNA gene, partial sequence	ON314992	561 bp	MP6_MP7R2	/	/	/	PortoR	cave soil	/	/	/	unpublished	/
Irpex sp.	/	Basidiomycota, Agaricomycotina, Agaricomycetes	DNA linear	Irpex sp. isolate 889-A2D 1 internal transcribed spacer 1, partial sequence; 5.8S ribosomal RNA gene, complete sequence; and internal transcribed spacer 2, partial sequence	MT820336	603 bp	889-A2D 1	/	Meu Rei	sandstone cave	Brazil	airborne	8˚24000@ and 8˚36035@ S; 37˚0030@ and 37˚1040@ W	/	/	Cunha et al [48]	https://doi.org/10.1371/journal.pone.0243494	species first record in a cave environment.
Beauveria bassiana	/	Ascomycota, Pezizomycotina, Sordariomycetes	DNA linear	Beauveria bassiana isolate 886-A3D 2 small subunit ribosomal RNA gene, partial sequence; internal transcribed spacer 1 and 5.8S ribosomal RNA gene, complete sequence; and internal transcribed spacer 2, partial sequence	MT820333	504 bp	886-A3D 2 s	/	Meu Rei	sandstone cave	Brazil	airborne	8˚24000@ and 8˚36035@ S; 37˚0030@ and 37˚1040@ W	/	/	Cunha et al [48]	https://doi.org/10.1371/journal.pone.0243494
Schizophyllum commune	/	Basidiomycota, Agaricomycotina, Agaricomycetes	DNA linear	Schizophyllum commune isolate 878-A3D 1 internal transcribed spacer 1, partial sequence; 5.8S ribosomal RNA gene, complete sequence; and internal transcribed spacer 2, partial sequence	MT820325	570 bp	878-A3D	/	Meu Rei	sandstone cave	Brazil	airborne	8˚24000@ and 8˚36035@ S; 37˚0030@ and 37˚1040@ W	/	/	Cunha et al [48]	https://doi.org/10.1371/journal.pone.0243494
Diaporthe sp.	/	Ascomycota, Pezizomycotina, Sordariomycetes	DNA linear	Diaporthe sp. isolate 846-A2B 1 internal transcribed spacer 1, partial sequence; 5.8S ribosomal RNA gene, complete sequence; and internal transcribed spacer 2, partial sequence	MT820321	507 bp	846-A2B	/	Meu Rei	sandstone cave	Brazil	airborne	8˚24000@ and 8˚36035@ S; 37˚0030@ and 37˚1040@ W	/	/	Cunha et al [48]	https://doi.org/10.1371/journal.pone.0243494
Aspergillus sp.	/	Ascomycota, Pezizomycotina, Eurotiomycetes	DNA linear	Aspergillus sp. isolate 839-A1D 2 internal transcribed spacer 1, partial sequence; 5.8S ribosomal RNA gene, complete sequence; and internal transcribed spacer 2, partial sequence	MT820315	517 bp	839-A1D 2	/	Meu Rei	sandstone cave	Brazil	airborne	8˚24000@ and 8˚36035@ S; 37˚0030@ and 37˚1040@ W	/	/	Cunha et al [48]	https://doi.org/10.1371/journal.pone.0243494
Aspergillus bertholletiae	/	Ascomycota, Pezizomycotina, Eurotiomycetes	DNA linear	Aspergillus bertholletiae isolate 837-A1B 1 internal transcribed spacer 1, partial sequence; 5.8S ribosomal RNA gene, complete sequence; and internal transcribed spacer 2, partial sequence	MT820314	525 bp	837-A1B	/	Meu Rei	sandstone cave	Brazil	airborne	8˚24000@ and 8˚36035@ S; 37˚0030@ and 37˚1040@ W	/	/	Cunha et al [48]	https://doi.org/10.1371/journal.pone.0243494	species first record in a cave environment.
Aspergillus bertholletiae	/	Ascomycota, Pezizomycotina, Eurotiomycetes	DNA linear	Aspergillus bertholletiae isolate 836-A1D 5 internal transcribed spacer 1, partial sequence; 5.8S ribosomal RNA gene, complete sequence; and internal transcribed spacer 2, partial sequence	MT820313	514 bp	836-A1D	/	Meu Rei	sandstone cave	Brazil	airborne	8˚24000@ and 8˚36035@ S; 37˚0030@ and 37˚1040@ W	/	/	Cunha et al [48]	https://doi.org/10.1371/journal.pone.0243494	species first record in a cave environment.
Aspergillus bertholletiae	/	Ascomycota, Pezizomycotina, Eurotiomycetes	DNA linear	Aspergillus bertholletiae isolate 831-A1B 4.2 internal transcribed spacer 1, partial sequence; 5.8S ribosomal RNA gene, complete sequence; and internal transcribed spacer 2, partial sequence	MT820309	512 bp	831-A1B	/	Meu Rei	sandstone cave	Brazil	airborne	8˚24000@ and 8˚36035@ S; 37˚0030@ and 37˚1040@ W	/	/	Cunha et al [48]	https://doi.org/10.1371/journal.pone.0243494	species first record in a cave environment.
Trametes villosa	/	Basidiomycota, Agaricomycotina, Agaricomycetes	DNA linear	Trametes villosa isolate 830-A1D 6 internal transcribed spacer 1, partial sequence; 5.8S ribosomal RNA gene, complete sequence; and internal transcribed spacer 2, partial sequence	MT820308	557 bp	830-A1D	/	Meu Rei	sandstone cave	Brazil	airborne	8˚24000@ and 8˚36035@ S; 37˚0030@ and 37˚1040@ W	/	/	Cunha et al [48]	https://doi.org/10.1371/journal.pone.0243494	species first record in a cave environment.
Pseudogymnoascus palmeri	/	Ascomycota, Pezizomycotina, Leotiomycetes	DNA linear	Pseudogymnoascus palmeri isolate LHU 407 small subunit ribosomal RNA gene, partial sequence; internal transcribed spacer 1, 5.8S ribosomal RNA gene, and internal transcribed spacer 2, complete sequence; and large subunit ribosomal RNA gene, partial sequence	MT988150	556 bp	LHU 407	/	Woodward Cave	/	USA	cave sediment	/	/	/	Crous et al [49]	https://doi.org/10.3767/persoonia.2020.45.10	New species described in the cave
Schizophyllum commune	/	Basidiomycota, Agaricomycotina, Agaricomycetes	DNA linear	Schizophyllum commune isolate 828-AIB 7 internal transcribed spacer 1, partial sequence; 5.8S ribosomal RNA gene, complete sequence; and internal transcribed spacer 2, partial sequence	MT820306	559 bp	828-AIB	/	Meu Rei	sandstone cave	Brazil	airborne	8˚24000@ and 8˚36035@ S; 37˚0030@ and 37˚1040@ W	/	/	Cunha et al [48]	https://doi.org/10.1371/journal.pone.0243494
Acremonium murorum	Gliomastix murorum	Ascomycota, Pezizomycotina, Sordariomycetes	DNA linear	Gliomastix murorum isolate MOB PL 4_2 (-2) 24.11_2 internal transcribed spacer 1, partial sequence; 5.8S ribosomal RNA gene and internal transcribed spacer 2, complete sequence; and large subunit ribosomal RNA gene, partial sequence	MT311238	602 bp	MOB PL 4_2 (-2)	/	/	/	Romania	???	/	/	/	unpublished	/
Trichosporon sp.	/	Basidiomycota, Agaricomycotina, Agaricomycetes	DNA linear	Trichosporon sp. isolate MOB PL 4_2 (-2) 24.11_1 internal transcribed spacer 1, partial sequence; 5.8S ribosomal RNA gene and internal transcribed spacer 2, complete sequence; and large subunit ribosomal RNA gene, partial sequence	MT311237	527 bp	MT311237	/	/	/	Romania	???	/	/	/	unpublished	/
Clavicipitaceae sp.	/	Ascomycota, Pezizomycotina, Sordariomycetes	DNA linear	Clavicipitaceae sp. isolate MOB_AC PM DF 11 (-1) 30.1 internal transcribed spacer 1, partial sequence; 5.8S ribosomal RNA gene and internal transcribed spacer 2, complete sequence; and large subunit ribosomal RNA gene, partial sequence	MT311234	582 bp	MOB_AC PM	/	/	/	Romania	???	/	/	/	unpublished	/
Setophoma caverna	/	Ascomycota, Pezizomycotina, Dothideomycetes	DNA linear	Setophoma caverna isolate R150 internal transcribed spacer 1, partial sequence; 5.8S ribosomal RNA gene and internal transcribed spacer 2, complete sequence; and large subunit ribosomal RNA gene, partial sequence	MK511944	507 bp	R150	/	/	karst	China	carbonatite	/	/	/	Liu et al [50]	doi.org/10.3114/fuse.2019.04.05 i doi: 10.3767/persoonia.2019.43.06	new species described in the cave	MK511965: Setophoma caverna isolate R150 large subunit ribosomal RNA gene, partial sequence
Setophoma caverna	/	Ascomycota, Pezizomycotina, Dothideomycetes	DNA linear	Setophoma caverna isolate LF2096 internal transcribed spacer 1, partial sequence; 5.8S ribosomal RNA gene and internal transcribed spacer 2, complete sequence; and large subunit ribosomal RNA gene, partial sequence	MK511928	507 bp	LF2096	/	/	karst	China	carbonatite	/	/	/	Liu et al [50]	doi.org/10.3114/fuse.2019.04.05 i doi: 10.3767/persoonia.2019.43.06	new species described in the cave
Setophoma caverna	/	Ascomycota, Pezizomycotina, Dothideomycetes	DNA linear	Setophoma caverna isolate LF2095 internal transcribed spacer 1, partial sequence; 5.8S ribosomal RNA gene and internal transcribed spacer 2, complete sequence; and large subunit ribosomal RNA gene, partial sequence	MK511927	507 bp	LF2095	/	/	karst	China	carbonatite	/	/	/	Liu et al [50]	doi.org/10.3114/fuse.2019.04.05 i doi: 10.3767/persoonia.2019.43.06	new species described in the cave
Pseudogymnoascus pannorum	Geomyces destructans	Ascomycota, Pezizomycotina, Leotiomycetes	DNA linear	Pseudogymnoascus pannorum voucher PAV:M-ME9P internal transcribed spacer 1, partial sequence; 5.8S ribosomal RNA gene and internal transcribed spacer 2, complete sequence; and large subunit ribosomal RNA gene, partial sequence	MK421366	533 bp	/	PAV:M-ME9P	Rio Martino cave	Myotis emarginatus (bat)	Italy	superficial sample from the skin of wings, ears and muzzles	44.699054N,7.146427E	June and July, 2018	Summer	Garzoli et al [51]	DOI: 10.1007/s11046-019-00371-6
Pseudogymnoascus destructans	Geomyces destructans	Ascomycota, Pezizomycotina, Leotiomycetes	DNA linear	Pseudogymnoascus destructans voucher PAV:M-ME10b internal transcribed spacer 1, partial sequence; 5.8S ribosomal RNA gene and internal transcribed spacer 2, complete sequence; and large subunit ribosomal RNA gene, partial sequence	MK421368	536 bp	/	PAV:M-ME10b	Rio Martino cave	Myotis emarginatus (bat)	Italy	superficial sample from the skin of wings, ears and muzzles	44.699054N,7.146427E	June and July, 2018	Summer	Garzoli et al [51]	DOI: 10.1007/s11046-019-00371-6
Pseudogymnoascus destructans	Geomyces destructans	Ascomycota, Pezizomycotina, Leotiomycetes	DNA linear	Pseudogymnoascus destructans voucher PAV:M-ME10 internal transcribed spacer 1, partial sequence; 5.8S ribosomal RNA gene and internal transcribed spacer 2, complete sequence; and large subunit ribosomal RNA gene, partial sequence	MK421367	533 bp	/	PAV:M-ME10	Rio Martino cave	Myotis emarginatus (bat)	Italy	superficial sample from the skin of wings, ears and muzzles	44.699054N,7.146427E	June and July, 2018	Summer	Garzoli et al [51]	DOI: 10.1007/s11046-019-00371-6
Pseudogymnoascus destructans	Geomyces destructans	Ascomycota, Pezizomycotina, Leotiomycetes	DNA linear	Pseudogymnoascus destructans voucher PAV:M-ME8 internal transcribed spacer 1, partial sequence; 5.8S ribosomal RNA gene and internal transcribed spacer 2, complete sequence; and large subunit ribosomal RNA gene, partial sequence	MK421365	535 bp	/	PAV:M-ME8	Rio Martino cave	Myotis emarginatus (bat)	Italy	superficial sample from the skin of wings, ears and muzzles	44.699054N,7.146427E	June and July, 2018	Summer	Garzoli et al [51]	DOI: 10.1007/s11046-019-00371-6
Pseudogymnoascus destructans	Geomyces destructans	Ascomycota, Pezizomycotina, Leotiomycetes	DNA linear	Pseudogymnoascus destructans voucher PAV:M-ME7 internal transcribed spacer 1, partial sequence; 5.8S ribosomal RNA gene and internal transcribed spacer 2, complete sequence; and large subunit ribosomal RNA gene, partial sequence	MK421364	536 bp	/	PAV:M-ME7	Rio Martino cave	Myotis emarginatus (bat)	Italy	superficial sample from the skin of wings, ears and muzzles	44.699054N,7.146427E	June and July, 2018	Summer	Garzoli et al [51]	DOI: 10.1007/s11046-019-00371-6
Pseudogymnoascus destructans	Geomyces destructans	Ascomycota, Pezizomycotina, Leotiomycetes	DNA linear	Pseudogymnoascus destructans voucher PAV:M-ME7 internal transcribed spacer 1, partial sequence; 5.8S ribosomal RNA gene and internal transcribed spacer 2, complete sequence; and large subunit ribosomal RNA gene, partial sequence	MK42136	536 bp	/	PAV:M-ME7	Rio Martino cave	Myotis emarginatus (bat)	Italy	superficial sample from the skin of wings, ears and muzzles	44.699054N,7.146427E	June and July, 2018	Summer	Garzoli et al [51]	DOI: 10.1007/s11046-019-00371-6
Pseudogymnoascus destructans	Geomyces destructans	Ascomycota, Pezizomycotina, Leotiomycetes	DNA linear	Pseudogymnoascus destructans voucher PAV:M-ME5 internal transcribed spacer 1, partial sequence; 5.8S ribosomal RNA gene and internal transcribed spacer 2, complete sequence; and large subunit ribosomal RNA gene, partial sequence	MK421362	534 bp	/	PAV:M-ME5	Rio Martino cave	Myotis emarginatus (bat)	Italy	superficial sample from the skin of wings, ears and muzzles	44.699054N,7.146427E	June and July, 2018	Summer	Garzoli et al [51]	DOI: 10.1007/s11046-019-00371-6
Pseudogymnoascus destructans	Geomyces destructans	Ascomycota, Pezizomycotina, Leotiomycetes	DNA linear	Pseudogymnoascus destructans voucher PAV:M-ME4 internal transcribed spacer 1, partial sequence; 5.8S ribosomal RNA gene and internal transcribed spacer 2, complete sequence; and large subunit ribosomal RNA gene, partial sequence	MK421361	531 bp	/	PAV:M-ME4	Rio Martino cave	Myotis emarginatus (bat)	Italy	superficial sample from the skin of wings, ears and muzzles	44.699054N,7.146427E	June and July, 2018	Summer	Garzoli et al [51]	DOI: 10.1007/s11046-019-00371-6
Pseudogymnoascus destructans	Geomyces destructans	Ascomycota, Pezizomycotina, Leotiomycetes	DNA linear	Pseudogymnoascus destructans voucher PAV:M-ME3 small subunit ribosomal RNA gene, partial sequence; internal transcribed spacer 1, 5.8S ribosomal RNA gene, and internal transcribed spacer 2, complete sequence; and large subunit ribosomal RNA gene, partial sequence	MK421360	542 bp	/	PAV:M-ME3	Rio Martino cave	Myotis emarginatus (bat)	Italy	superficial sample from the skin of wings, ears and muzzles	44.699054N,7.146427E	June and July, 2018	Summer	Garzoli et al [51]	DOI: 10.1007/s11046-019-00371-6
Pseudogymnoascus destructans	Geomyces destructans	Ascomycota, Pezizomycotina, Leotiomycetes	DNA linear	Pseudogymnoascus destructans voucher PAV:M-ME1 internal transcribed spacer 1, partial sequence; 5.8S ribosomal RNA gene and internal transcribed spacer 2, complete sequence; and large subunit ribosomal RNA gene, partial sequence	MK421359	535 bp	/	PAV:M-ME1	Rio Martino cave	Myotis emarginatus (bat)	Italy	superficial sample from the skin of wings, ears and muzzles	44.699054N,7.146427E	June and July, 2018	Summer	Garzoli et al [51]	DOI: 10.1007/s11046-019-00371-6
Mortierella hypsicladia	/	Mucoromycota, Mortierellomycotina, Mortierellomycetes	DNA linear	Mortierella hypsicladia isolate NBRC 100829 internal transcribed spacer 1, partial sequence; 5.8S ribosomal RNA gene and internal transcribed spacer 2, complete sequence; and large subunit ribosomal RNA gene, partial sequence	MH279445	645 bp	NBRC 100829	/	Kariu-cave, Kariu, Saiki, Oita	/	Japan	Dung of bat, Rhinolophus sp.	/	/	/	unpublished	/
Aspergillus alliaceus	/	Ascomycota, Pezizomycotina, Eurotiomycetes	DNA linear	Aspergillus alliaceus isolate CCF 4953 internal transcribed spacer 1, partial sequence; 5.8S ribosomal RNA gene, complete sequence; and internal transcribed spacer 2, partial sequence	MH279445	501 bp	CCF 4953	/	Movile cave	/	Romania	soil	/	/	/	Novakova et al [52]	DOI 10.1007/s12223-017-0527-6
Aspergillus alliaceus	/	Ascomycota, Pezizomycotina, Eurotiomycetes	DNA linear	Aspergillus alliaceus isolate CCF 4954 internal transcribed spacer 1, partial sequence; 5.8S ribosomal RNA gene and internal transcribed spacer 2, complete sequence; and large subunit ribosomal RNA gene, partial sequence	MH279444	1093 bp	CCF 4954	/	Movile cave	/	Romania	soil	/	/	/	Novakova et al [52]	DOI 10.1007/s12223-017-0527-6
Aspergillus alliaceus	/	Ascomycota, Pezizomycotina, Eurotiomycetes	DNA linear	Aspergillus alliaceus isolate CCF 4954 internal transcribed spacer 1, partial sequence; 5.8S ribosomal RNA gene and internal transcribed spacer 2, complete sequence; and large subunit ribosomal RNA gene, partial sequence	MH279443	???	Mo2	/	Movile cave	/	Romania	soil	/	/	/	Frisvald et al [53]	DOI: 10.1016/j.simyco.2018.06.001
Trichoderma polysporum	/	Ascomycota, Pezizomycotina, Sordariomycetes	DNA linear	Trichoderma polysporum isolate 39 internal transcribed spacer 1, partial sequence; 5.8S ribosomal RNA gene, complete sequence; and internal transcribed spacer 2, partial sequence	MH481356	511 bp	isolate 39	/	Aeolus cave	/	Vermont	soil	/	13. November, 2015	Winter	Singh et al [54]	https://doi.org/10.1186/s40168-018-0512-6	Pseudogymnoascus destructans antagonist
Acaulium caviariforme	Microascus caviariformis	Ascomycota, Pezizomycotina, Sordariomycetes	DNA linear	Acaulium caviariforme isolate 38 internal transcribed spacer 1, partial sequence; 5.8S ribosomal RNA gene, complete sequence; and internal transcribed spacer 2, partial sequence	MH481355	539 bp	isolate 38	/	Aeolus cave	/	Vermont	soil	/	13. November, 2015	Winter	Singh et al [54]	https://doi.org/10.1186/s40168-018-0512-6
Arthroderma sp.	/	Ascomycota, Pezizomycotina, Eurotiomycetes	DNA linear	Arthroderma sp. isolate 37 internal transcribed spacer 1, partial sequence; 5.8S ribosomal RNA gene, complete sequence; and internal transcribed spacer 2, partial sequence	MH481354	583 bp	isolate 37	/	Aeolus cave	/	Vermont	soil	/	13. November, 2015	Winter	Singh et al [54]	https://doi.org/10.1186/s40168-018-0512-6
Arthroderma silverae	/	Ascomycota, Pezizomycotina, Eurotiomycetes	DNA linear	Arthroderma silverae isolate 36 internal transcribed spacer 1, partial sequence; 5.8S ribosomal RNA gene, complete sequence; and internal transcribed spacer 2, partial sequence	MH481353	569 bp	isolate 36	/	Aeolus cave	/	Vermont	soil	/	13. November, 2015	Winter	Singh et al [54]	https://doi.org/10.1186/s40168-018-0512-6
Wardomyces sp.	/	Ascomycota, Pezizomycotina, Sordariomycetes	DNA linear	Wardomyces sp. isolate 35 internal transcribed spacer 1, partial sequence; 5.8S ribosomal RNA gene, complete sequence; and internal transcribed spacer 2, partial sequence	MH481352	518 bp	isolate 35	/	Aeolus cave	/	Vermont	soil	/	13. November, 2015	Winter	Singh et al [54]	https://doi.org/10.1186/s40168-018-0512-6
Wardomyces humicola	/	Ascomycota, Pezizomycotina, Sordariomycetes	DNA linear	Wardomyces humicola isolate 34 internal transcribed spacer 1, partial sequence; 5.8S ribosomal RNA gene, complete sequence; and internal transcribed spacer 2, partial sequence	MH481351	507 bp	isolate 34	/	Aeolus cave	/	Vermont	soil	/	13. November, 2015	Winter	Singh et al [54]	https://doi.org/10.1186/s40168-018-0512-6
Cephalotrichum nanum	Doratomyces nanus	Ascomycota, Pezizomycotina, Sordariomycetes	DNA linear	Cephalotrichum nanum isolate 33 internal transcribed spacer 1, partial sequence; 5.8S ribosomal RNA gene, complete sequence; and internal transcribed spacer 2, partial sequence	MH481350	520 bp	isolate 33	/	Aeolus cave	/	Vermont	soil	/	13. November, 2015	Winter	Singh et al [54]	https://doi.org/10.1186/s40168-018-0512-6
Oidiodendron sp.	/	Ascomycota, Pezizomycotina, Leotiomycetes	DNA linear	Oidiodendron sp. isolate 29 small subunit ribosomal RNA gene, partial sequence; internal transcribed spacer 1 and 5.8S ribosomal RNA gene, complete sequence; and internal transcribed spacer 2, partial sequence	MH481346	821 bp	isolate 29	/	Aeolus cave	/	Vermont	soil	/	13. November, 2015	Winter	Singh et al [54]	https://doi.org/10.1186/s40168-018-0512-6
Mycothermus thermophilus	/	Ascomycota, Pezizomycotina, Sordariomycetes	DNA linear	Mycothermus thermophilus isolate 26 small subunit ribosomal RNA gene, partial sequence; internal transcribed spacer 1, 5.8S ribosomal RNA gene, and internal transcribed spacer 2, complete sequence; and large subunit ribosomal RNA gene, partial sequence	MH481343	576 bp	isolate 26	/	Aeolus cave	/	Vermont	soil	/	13. November, 2015	Winter	Singh et al [54]	https://doi.org/10.1186/s40168-018-0512-6
Mortierella rostafinskii	/	Mucoromycota, Mortierellomycotina, Mortierellomycetes	DNA linear	Mortierella rostafinskii isolate 25 small subunit ribosomal RNA gene, internal transcribed spacer 1, 5.8S ribosomal RNA gene, internal transcribed spacer 2, and large subunit ribosomal RNA gene, region	MH481342	645 bp	isolate 25	/	Aeolus cave	/	Vermont	soil	/	13. November, 2015	Winter	Singh et al [54]	https://doi.org/10.1186/s40168-018-0512-6
Arthroderma cuniculi	/	Ascomycota, Pezizomycotina, Eurotiomycetes	DNA linear	Arthroderma cuniculi isolate 24 internal transcribed spacer 1, partial sequence; 5.8S ribosomal RNA gene, complete sequence; and internal transcribed spacer 2, partial sequence	MH481341	580 bp	isolate 24	/	Aeolus cave	/	Vermont	soil	/	13. November, 2015	Winter	Singh et al [54]	https://doi.org/10.1186/s40168-018-0512-6
Gymnoascus sp.	/	Ascomycota, Pezizomycotina, Eurotiomycetes	DNA linear	Gymnoascus sp. isolate 22 internal transcribed spacer 1, partial sequence; 5.8S ribosomal RNA gene, complete sequence; and internal transcribed spacer 2, partial sequence	MH481339	528 bp	isolate 22	/	Aeolus cave	/	Vermont	soil	/	13. November, 2015	Winter	Singh et al [54]	https://doi.org/10.1186/s40168-018-0512-6
Acaulium caviariforme	Microascus caviariformis	Ascomycota, Pezizomycotina, Sordariomycetes	DNA linear	Acaulium caviariforme isolate 20 internal transcribed spacer 1, partial sequence; 5.8S ribosomal RNA gene, complete sequence; and internal transcribed spacer 2, partial sequence	MH481337	539 bp	isolate 20	/	Aeolus cave	/	Vermont	soil	/	13. November, 2015	Winter	Singh et al [54]	https://doi.org/10.1186/s40168-018-0512-6
Pseudogymnoascus destructans	Geomyces destructans	Ascomycota, Pezizomycotina, Leotiomycetes	DNA linear	Pseudogymnoascus destructans isolate 16 small subunit ribosomal RNA gene, partial sequence; internal transcribed spacer 1 and 5.8S ribosomal RNA gene, complete sequence; and internal transcribed spacer 2, partial sequence	MH481333	851 bp	isolate 16	/	Aeolus cave	/	Vermont	soil	/	13. November, 2015	Winter	Singh et al [54]	https://doi.org/10.1186/s40168-018-0512-6
Podila clonocystis	Mortierella clonocystis	Mucoromycota, Mortierellomycotina, Mortierellomycetes	DNA linear	Podila clonocystis isolate 15 internal transcribed spacer 1, partial sequence; 5.8S ribosomal RNA gene, complete sequence; and internal transcribed spacer 2, partial sequence	MH481332	555 bp	isolate 15	/	Aeolus cave	/	Vermont	soil	/	13. November, 2015	Winter	Singh et al [54]	https://doi.org/10.1186/s40168-018-0512-6
Microascus albonigrescens	Acaulium albonigrescens	Ascomycota, Pezizomycotina, Sordariomycetes	DNA linear	Acaulium albonigrescens isolate 12 internal transcribed spacer 1, partial sequence; 5.8S ribosomal RNA gene, complete sequence; and internal transcribed spacer 2, partial sequence	MH481329	528 bp	isolate 12	/	Aeolus cave	/	Vermont	soil	/	13. November, 2015	Winter	Singh et al [54]	https://doi.org/10.1186/s40168-018-0512-6
Mortierella antarctica	/	Mucoromycota, Mortierellomycotina, Mortierellomycetes	DNA linear	Mortierella antarctica isolate 10 internal transcribed spacer 1, partial sequence; 5.8S ribosomal RNA gene, complete sequence; and internal transcribed spacer 2, partial sequence	MH481327	560 bp	isolate 10	/	Aeolus cave	/	Vermont	soil	/	13. November, 2015	Winter	Singh et al [54]	https://doi.org/10.1186/s40168-018-0512-6
Cephalotrichum stemonitis	/	Ascomycota, Pezizomycotina, Sordariomycetes	DNA linear	Cephalotrichum stemonitis isolate 9 internal transcribed spacer 1, partial sequence; 5.8S ribosomal RNA gene, complete sequence; and internal transcribed spacer 2, partial sequence	MH481326	502 bp	isolate 9	/	Aeolus cave	/	Vermont	soil	/	13. November, 2015	Winter	Singh et al [54]	https://doi.org/10.1186/s40168-018-0512-6
Wardomyces inflatus	/	Ascomycota, Pezizomycotina, Eurotiomycetes	DNA linear	Wardomyces inflatus isolate 8 internal transcribed spacer 1, partial sequence; 5.8S ribosomal RNA gene, complete sequence; and internal transcribed spacer 2, partial sequence	MH481325	500 bp	isolate 8	/	Aeolus cave	/	Vermont	soil	/	13. November, 2015	Winter	Singh et al [54]	https://doi.org/10.1186/s40168-018-0512-6
Linnemannia gamsii	Mortierella gamssi	Mucoromycota, Mortierellomycotina, Mortierellomycetes	DNA linear	Linnemannia gamsii isolate 5 internal transcribed spacer 1, partial sequence; 5.8S ribosomal RNA gene, complete sequence; and internal transcribed spacer 2, partial sequence	MH481322	523 bp	isolate 5	/	Aeolus cave	/	Vermont	soil	/	13. November, 2015	Winter	Singh et al [54]	https://doi.org/10.1186/s40168-018-0512-6
Mucor hiemalis	/	Mucoromycota, Mucoromycotina, Mucoromycetes	DNA linear	Mucor hiemalis isolate 2 internal transcribed spacer 1, partial sequence; 5.8S ribosomal RNA gene, complete sequence; and internal transcribed spacer 2, partial sequence	MH481319	558 bp	isolate 2	/	Aeolus cave	/	Vermont	soil	/	13. November, 2015	Winter	Singh et al [54]	https://doi.org/10.1186/s40168-018-0512-6
Basidiomycota sp.	/	Basidiomycota	DNA linear	Basidiomycota sp. isolate J028 small subunit ribosomal RNA gene, partial sequence; internal transcribed spacer 1, 5.8S ribosomal RNA gene, and internal transcribed spacer 2, complete sequence; and large subunit ribosomal RNA gene, partial sequence	MF788213	627 bp	isolate J028	/	Dordogne Region (open and closed cave with paleolithic art)	/	France	airborne	/	June, 2014 and 2015 and October 2014, 2015)	Summer and Autumn	Leplat et al [44]	DOI:10.1007/s10453-020-09637-9
Wardomyces sp.	/	Ascomycota, Pezizomycotina, Sordariomycetes	DNA linear	Wardomyces sp. isolate J023 internal transcribed spacer 1, partial sequence; 5.8S ribosomal RNA gene and internal transcribed spacer 2, complete sequence; and large subunit ribosomal RNA gene, partial sequence	MF788212	583 bp	isolate J023	/	Dordogne Region (open and closed cave with paleolithic art)	/	France	airborne	/	June, 2014 and 2015 and October 2014, 2015)	Summer and Autumn	Leplat et al [44]	DOI:10.1007/s10453-020-09637-9
Hypocreales sp	/	Ascomycota, Pezizomycotina, Sordariomycetes	DNA linear	Hypocreales sp. isolate J079 small subunit ribosomal RNA gene, partial sequence; internal transcribed spacer 1, 5.8S ribosomal RNA gene, and internal transcribed spacer 2, complete sequence; and large subunit ribosomal RNA gene, partial sequence	MF788211	565 bp	isolate J079	/	Dordogne Region (open and closed cave with paleolithic art)	/	France	airborne	/	June, 2014 and 2015 and October 2014, 2015)	Summer and Autumn	Leplat et al [44]	DOI:10.1007/s10453-020-09637-9
Penicillium sp.	/	Ascomycota, Pezizomycotina, Eurotiomycetes	DNA linear	Penicillium sp. isolate J082 small subunit ribosomal RNA gene, partial sequence; internal transcribed spacer 1, 5.8S ribosomal RNA gene, and internal transcribed spacer 2, complete sequence; and large subunit ribosomal RNA gene, partial sequence	MF788210	577 bp	isolate J082	/	Dordogne Region (open and closed cave with paleolithic art)	/	France	airborne	/	June, 2014 and 2015 and October 2014, 2015)	Summer and Autumn	Leplat et al [44]	DOI:10.1007/s10453-020-09637-9
Thielavia sp.	Berkeleyomyces sp.	Ascomycota, Pezizomycotina, Sordariomycetes	DNA linear	Thielavia sp. isolate J020 internal transcribed spacer 1, partial sequence; 5.8S ribosomal RNA gene and internal transcribed spacer 2, complete sequence; and large subunit ribosomal RNA gene, partial sequence	MF788209	561 bp	isolate J020	/	Dordogne Region (open and closed cave with paleolithic art)	/	France	airborne	/	June, 2014 and 2015 and October 2014, 2015)	Summer and Autumn	Leplat et al [44]	DOI:10.1007/s10453-020-09637-9
Stagonospora sp.	/	Ascomycota, Pezizomycotina, Dothideomycetes	DNA linear	Stagonospora sp. isolate J045 internal transcribed spacer 1, partial sequence; 5.8S ribosomal RNA gene and internal transcribed spacer 2, complete sequence; and large subunit ribosomal RNA gene, partial sequence	MF788208	573 bp	isolate J045	/	Dordogne Region (open and closed cave with paleolithic art)	/	France	airborne	/	June, 2014 and 2015 and October 2014, 2015)	Summer and Autumn	Leplat et al [44]	DOI:10.1007/s10453-020-09637-9
Stachybotrys sp.	/	Ascomycota, Pezizomycotina, Sordariomycetes	DNA linear	Stachybotrys sp. isolate J038 small subunit ribosomal RNA gene, partial sequence; internal transcribed spacer 1, 5.8S ribosomal RNA gene, and internal transcribed spacer 2, complete sequence; and large subunit ribosomal RNA gene, partial sequence	MF788207	575 bp	isolate J038	/	Dordogne Region (open and closed cave with paleolithic art)	/	France	airborne	/	June, 2014 and 2015 and October 2014, 2015)	Summer and Autumn	Leplat et al [44]	DOI:10.1007/s10453-020-09637-9
Sporothrix sp.	/	Ascomycota, Pezizomycotina, Sordariomycetes	DNA linear	Sporothrix sp. isolate J064 small subunit ribosomal RNA gene, partial sequence; internal transcribed spacer 1, 5.8S ribosomal RNA gene, and internal transcribed spacer 2, complete sequence; and large subunit ribosomal RNA gene, partial sequence	MF788206	605 bp	isolate J064	/	Dordogne Region (open and closed cave with paleolithic art)	/	France	airborne	/	June, 2014 and 2015 and October 2014, 2015)	Summer and Autumn	Leplat et al [44]	DOI:10.1007/s10453-020-09637-9
Simplicillium sp.	/	Ascomycota, Pezizomycotina, Sordariomycetes	DNA linear	Simplicillium sp. isolate J019 small subunit ribosomal RNA gene, partial sequence; internal transcribed spacer 1, 5.8S ribosomal RNA gene, and internal transcribed spacer 2, complete sequence; and large subunit ribosomal RNA gene, partial sequence	MF788205	591 bp	isolate J019	/	Dordogne Region (open and closed cave with paleolithic art)	/	France	airborne	/	June, 2014 and 2015 and October 2014, 2015)	Summer and Autumn	Leplat et al [44]	DOI:10.1007/s10453-020-09637-9
Pithomyces sp.	/	Ascomycota, Pezizomycotina, Dothideomycetes	DNA linear	Pithomyces sp. isolate J026 internal transcribed spacer 1, partial sequence; 5.8S ribosomal RNA gene and internal transcribed spacer 2, complete sequence; and large subunit ribosomal RNA gene, partial sequence	MF788204	593 bp	isolate J026	/	Dordogne Region (open and closed cave with paleolithic art)	/	France	airborne	/	June, 2014 and 2015 and October 2014, 2015)	Summer and Autumn	Leplat et al [44]	DOI:10.1007/s10453-020-09637-9
Phialocephala sp.	/	Ascomycota, Pezizomycotina, Leotiomycetes	DNA linear	Phialocephala sp. isolate J042 small subunit ribosomal RNA gene, partial sequence; internal transcribed spacer 1, 5.8S ribosomal RNA gene, and internal transcribed spacer 2, complete sequence; and large subunit ribosomal RNA gene, partial sequence	MF788202	834 bp	isolate J042	/	Dordogne Region (open and closed cave with paleolithic art)	/	France	airborne	/	June, 2014 and 2015 and October 2014, 2015)	Summer and Autumn	Leplat et al [44]	DOI:10.1007/s10453-020-09637-9
Paecilomyces sp.	/	Ascomycota, Pezizomycotina, Eurotiomycetes	DNA linear	Paecilomyces sp. isolate J012 internal transcribed spacer 1, partial sequence; 5.8S ribosomal RNA gene and internal transcribed spacer 2, complete sequence; and large subunit ribosomal RNA gene, partial sequence	MF788201	575 bp	isolate J012	/	Dordogne Region (open and closed cave with paleolithic art)	/	France	airborne	/	June, 2014 and 2015 and October 2014, 2015)	Summer and Autumn	Leplat et al [44]	DOI:10.1007/s10453-020-09637-9
Oidiodendron sp	/	Ascomycota, Pezizomycotina, Leotiomycetes	DNA linear	Oidiodendron sp. isolate J083 internal transcribed spacer 1, partial sequence; 5.8S ribosomal RNA gene and internal transcribed spacer 2, complete sequence; and large subunit ribosomal RNA gene, partial sequence	MF788200	546 bp	isolate J083	/	Dordogne Region (open and closed cave with paleolithic art)	/	France	airborne	/	June, 2014 and 2015 and October 2014, 2015)	Summer and Autumn	Leplat et al [44]	DOI:10.1007/s10453-020-09637-9
Myriodontium sp.	/	Ascomycota, Pezizomycotina, Eurotiomycetes	DNA linear	Myriodontium sp. isolate J021 internal transcribed spacer 1, partial sequence; 5.8S ribosomal RNA gene and internal transcribed spacer 2, complete sequence; and large subunit ribosomal RNA gene, partial sequence	MF788199	588 bp	isolate J021	/	Dordogne Region (open and closed cave with paleolithic art)	/	France	airborne	/	June, 2014 and 2015 and October 2014, 2015)	Summer and Autumn	Leplat et al [44]	DOI:10.1007/s10453-020-09637-9
Mortierella sp.	/	Mucoromycota, Mortierellomycotina, Mortierellomycetes	DNA linear	Mortierella sp. isolate J004 small subunit ribosomal RNA gene, partial sequence; internal transcribed spacer 1, 5.8S ribosomal RNA gene, and internal transcribed spacer 2, complete sequence; and large subunit ribosomal RNA gene, partial sequence	MF788198	657 bp	isolate J004	/	Dordogne Region (open and closed cave with paleolithic art)	/	France	airborne	/	June, 2014 and 2015 and October 2014, 2015)	Summer and Autumn	Leplat et al [44]	DOI:10.1007/s10453-020-09637-9
Metarhizium sp.	/	Ascomycota, Pezizomycotina, Sordariomycetes	DNA linear	Metarhizium sp. isolate J052 small subunit ribosomal RNA gene, partial sequence; internal transcribed spacer 1, 5.8S ribosomal RNA gene, and internal transcribed spacer 2, complete sequence; and large subunit ribosomal RNA gene, partial sequence	MF788197	548 bp	isolate J052	/	Dordogne Region (open and closed cave with paleolithic art)	/	France	airborne	/	June, 2014 and 2015 and October 2014, 2015)	Summer and Autumn	Leplat et al [44]	DOI:10.1007/s10453-020-09637-9
Lecanicillium sp.	/	Ascomycota, Pezizomycotina, Sordariomycetes	DNA linear	Lecanicillium sp. isolate J035 small subunit ribosomal RNA gene, partial sequence; internal transcribed spacer 1, 5.8S ribosomal RNA gene, and internal transcribed spacer 2, complete sequence; and large subunit ribosomal RNA gene, partial sequence	MF788196	548 bp	isolate J035	/	Dordogne Region (open and closed cave with paleolithic art)	/	France	airborne	/	June, 2014 and 2015 and October 2014, 2015)	Summer and Autumn	Leplat et al [44]	DOI:10.1007/s10453-020-09637-9
Cordyceps sp.	Isaria sp.	Ascomycota, Pezizomycotina, Sordariomycetes	DNA linear	Isaria sp. isolate J018 small subunit ribosomal RNA gene, partial sequence; internal transcribed spacer 1, 5.8S ribosomal RNA gene, and internal transcribed spacer 2, complete sequence; and large subunit ribosomal RNA gene, partial sequence	MF788195	567 bp	isolate J018	/	Dordogne Region (open and closed cave with paleolithic art)	/	France	airborne	/	June, 2014 and 2015 and October 2014, 2015)	Summer and Autumn	Leplat et al [44]	DOI:10.1007/s10453-020-09637-9
Gliomastix sp.	/	Ascomycota, Pezizomycotina, Sordariomycetes	DNA linear	Gliomastix sp. isolate J009 small subunit ribosomal RNA gene, partial sequence; internal transcribed spacer 1, 5.8S ribosomal RNA gene, and internal transcribed spacer 2, complete sequence; and large subunit ribosomal RNA gene, partial sequence	MF788194	590 bp	isolate J009	/	Dordogne Region (open and closed cave with paleolithic art)	/	France	airborne	/	June, 2014 and 2015 and October 2014, 2015)	Summer and Autumn	Leplat et al [44]	DOI:10.1007/s10453-020-09637-9
Geosmithia sp.	/	Ascomycota, Pezizomycotina, Sordariomycetes	DNA linear	Geosmithia sp. isolate J040 small subunit ribosomal RNA gene, partial sequence; internal transcribed spacer 1, 5.8S ribosomal RNA gene, and internal transcribed spacer 2, complete sequence; and large subunit ribosomal RNA gene, partial sequence	MF788193	563 bp	isolate J040	/	Dordogne Region (open and closed cave with paleolithic art)	/	France	airborne	/	June, 2014 and 2015 and October 2014, 2015)	Summer and Autumn	Leplat et al [44]	DOI:10.1007/s10453-020-09637-9
Geomyces sp.	/	Ascomycota, Pezizomycotina, Leotiomycetes	DNA linear	Geomyces sp. isolate J006 internal transcribed spacer 1, partial sequence; 5.8S ribosomal RNA gene and internal transcribed spacer 2, complete sequence; and large subunit ribosomal RNA gene, partial sequence	MF788192	552 bp	isolate J006	/	Dordogne Region (open and closed cave with paleolithic art)	/	France	airborne	/	June, 2014 and 2015 and October 2014, 2015)	Summer and Autumn	Leplat et al [44]	DOI:10.1007/s10453-020-09637-9
Fusarium sp.	/	Ascomycota, Pezizomycotina, Sordariomycetes	DNA linear	Fusarium sp. isolate J102 small subunit ribosomal RNA gene, partial sequence; internal transcribed spacer 1, 5.8S ribosomal RNA gene, and internal transcribed spacer 2, complete sequence; and large subunit ribosomal RNA gene, partial sequence	MF788191	554 bp	isolate J102	/	Dordogne Region (open and closed cave with paleolithic art)	/	France	airborne	/	June, 2014 and 2015 and October 2014, 2015)	Summer and Autumn	Leplat et al [44]	DOI:10.1007/s10453-020-09637-9
Forliomyces sp.	/	Ascomycota, Pezizomycotina, Dothideomycetes	DNA linear	Forliomyces sp. isolate J030 internal transcribed spacer 1, partial sequence; 5.8S ribosomal RNA gene and internal transcribed spacer 2, complete sequence; and large subunit ribosomal RNA gene, partial sequence	MF788190	505 bp	isolate J030	/	Dordogne Region (open and closed cave with paleolithic art)	/	France	airborne	/	June, 2014 and 2015 and October 2014, 2015)	Summer and Autumn	Leplat et al [44]	DOI:10.1007/s10453-020-09637-9
Epicoccum sp	/	Ascomycota, Pezizomycotina, Dothideomycetes	DNA linear	Epicoccum sp. isolate J071 internal transcribed spacer 1, partial sequence; 5.8S ribosomal RNA gene and internal transcribed spacer 2, complete sequence; and large subunit ribosomal RNA gene, partial sequence	MF788189	534 bp	isolate J071	/	Dordogne Region (open and closed cave with paleolithic art)	/	France	airborne	/	June, 2014 and 2015 and October 2014, 2015)	Summer and Autumn	Leplat et al [44]	DOI:10.1007/s10453-020-09637-9
Engyodontium sp.	/	Ascomycota, Pezizomycotina, Sordariomycetes	DNA linear	Engyodontium sp. isolate J105 small subunit ribosomal RNA gene, partial sequence; internal transcribed spacer 1, 5.8S ribosomal RNA gene, and internal transcribed spacer 2, complete sequence; and large subunit ribosomal RNA gene, partial sequence	MF788188	590 bp	isolate J105	/	Dordogne Region (open and closed cave with paleolithic art)	/	France	airborne	/	June, 2014 and 2015 and October 2014, 2015)	Summer and Autumn	Leplat et al [44]	DOI:10.1007/s10453-020-09637-9
Drechslera sp.	/	Ascomycota, Pezizomycotina, Dothideomycetes	DNA linear	Drechslera sp. isolate J034 internal transcribed spacer 1, partial sequence; 5.8S ribosomal RNA gene and internal transcribed spacer 2, complete sequence; and large subunit ribosomal RNA gene, partial sequence	MF788187	612 bp	isolate J034	/	Dordogne Region (open and closed cave with paleolithic art)	/	France	airborne	/	June, 2014 and 2015 and October 2014, 2015)	Summer and Autumn	Leplat et al [44]	DOI:10.1007/s10453-020-09637-9
Cephalotrichum sp.	Doratomyces sp.	Ascomycota, Pezizomycotina, Sordariomycetes	DNA linear	Doratomyces sp. isolate J005 small subunit ribosomal RNA gene, partial sequence; internal transcribed spacer 1, 5.8S ribosomal RNA gene, and internal transcribed spacer 2, complete sequence; and large subunit ribosomal RNA gene, partial sequence	MF788186	600 bp	isolate J005	/	Dordogne Region (open and closed cave with paleolithic art)	/	France	airborne	/	June, 2014 and 2015 and October 2014, 2015)	Summer and Autumn	Leplat et al [44]	DOI:10.1007/s10453-020-09637-9
Chaetomium sp	/	Ascomycota, Pezizomycotina, Sordariomycetes	DNA linear	Chaetomium sp. isolate J101 small subunit ribosomal RNA gene, partial sequence; internal transcribed spacer 1, 5.8S ribosomal RNA gene, and internal transcribed spacer 2, complete sequence; and large subunit ribosomal RNA gene, partial sequence	MF788185	552 bp	isolate J101	/	Dordogne Region (open and closed cave with paleolithic art)	/	France	airborne	/	June, 2014 and 2015 and October 2014, 2015)	Summer and Autumn	Leplat et al [44]	DOI:10.1007/s10453-020-09637-9
Arthrinium sp	/	Ascomycota, Pezizomycotina, Sordariomycetes	DNA linear	Arthrinium sp. isolate J037 internal transcribed spacer 1, partial sequence; 5.8S ribosomal RNA gene and internal transcribed spacer 2, complete sequence; and large subunit ribosomal RNA gene, partial sequence	MF788184	569 bp	isolate J037	/	Dordogne Region (open and closed cave with paleolithic art)	/	France	airborne	/	June, 2014 and 2015 and October 2014, 2015)	Summer and Autumn	Leplat et al [44]	DOI:10.1007/s10453-020-09637-9
Alternaria sp.	/	Ascomycota, Pezizomycotina, Dothideomycetes	DNA linear	Alternaria sp. isolate J075 internal transcribed spacer 1, partial sequence; 5.8S ribosomal RNA gene and internal transcribed spacer 2, complete sequence; and large subunit ribosomal RNA gene, partial sequence	MF788183	590 bp	isolate J075	/	Dordogne Region (open and closed cave with paleolithic art)	/	France	airborne	/	June, 2014 and 2015 and October 2014, 2015)	Summer and Autumn	Leplat et al [44]	DOI:10.1007/s10453-020-09637-9
Albifimbria sp.	/	Ascomycota, Pezizomycotina, Sordariomycetes	DNA linear	Albifimbria sp. isolate J029 small subunit ribosomal RNA gene, partial sequence; internal transcribed spacer 1, 5.8S ribosomal RNA gene, and internal transcribed spacer 2, complete sequence; and large subunit ribosomal RNA gene, partial sequence	MF788182	569 bp	isolate J029	/	Dordogne Region (open and closed cave with paleolithic art)	/	France	airborne	/	June, 2014 and 2015 and October 2014, 2015)	Summer and Autumn	Leplat et al [44]	DOI:10.1007/s10453-020-09637-9
Acremonium sp.	/	Ascomycota, Pezizomycotina, Sordariomycetes	DNA linear	Acremonium sp. isolate J117 small subunit ribosomal RNA gene, partial sequence; internal transcribed spacer 1, 5.8S ribosomal RNA gene, and internal transcribed spacer 2, complete sequence; and large subunit ribosomal RNA gene, partial sequence	MF788181	578 bp	isolate J117	/	Dordogne Region (open and closed cave with paleolithic art)	/	France	airborne	/	June, 2014 and 2015 and October 2014, 2015)	Summer and Autumn	Leplat et al [44]	DOI:10.1007/s10453-020-09637-9
Sarocladium implicatum	/	Ascomycota, Pezizomycotina, Sordariomycetes	DNA linear	Sarocladium implicatum strain F19 18S ribosomal RNA gene, partial sequence; internal transcribed spacer 1, 5.8S ribosomal RNA gene, and internal transcribed spacer 2, complete sequence; and 28S ribosomal RNA gene, partial sequence	HQ380771	587 bp	/	strain F19	Mogao Grottoes, Dunhuang	UNESCO, budist temple	China	airborne	/	September 2008	Autumn	Wang et al [55]	https://doi.org/10.1016/j.ibiod.2011.04.006
Diploospora longispora	/	Ascomycota, Pezizomycotina, Sordariomycetes	DNA linear	Diploospora longispora strain UAMH 6367 18S ribosomal RNA gene, partial sequence; internal transcribed spacer 1 and 5.8S ribosomal RNA gene, complete sequence; and internal transcribed spacer 2, partial sequence	KT279807	539 bp	/	UAMH 6367	/	/	???	porcupine dung in cave	/	/	/	Taney et al [56]	DOI 10.1007/s10482-015-0555-7
Pseudeurotium sp.	/	Ascomycota, Pezizomycotina, Leotiomycetes	DNA linear	Pseudeurotium sp. W1_10_-2 internal transcribed spacer 1, partial sequence; 5.8S ribosomal RNA gene and internal transcribed spacer 2, complete sequence; and 28S ribosomal RNA gene, partial sequence	KP411592	719 bp	/	W1_10_-2	Wind Crack cave	Nakimu caves of Glacier National Park	Canada	soil	/	August 2013	Summer	Out et al [57]	/
Mortierella sp.	/	Mucoromycota, Mortierellomycotina, Mortierellomycetes	DNA linear	Mortierella sp. W1_10_1 internal transcribed spacer 1, partial sequence; 5.8S ribosomal RNA gene and internal transcribed spacer 2, complete sequence; and 28S ribosomal RNA gene, partial sequence	KP411591	629 bp	/	W1_10_1	Wind Crack cave	Nakimu caves of Glacier National Park	Canada	soil	/	August 2013	Summer	Out et al [57]	/
Pseudeurotium sp.	/	Ascomycota, Pezizomycotina, Leotiomycetes	DNA linear	Pseudeurotium sp. T5_10_-1 internal transcribed spacer 1, partial sequence; 5.8S ribosomal RNA gene and internal transcribed spacer 2, complete sequence; and 28S ribosomal RNA gene, partial sequence	KP411590	716 bp	/	T5_10_-1	Temple Cave	Nakimu caves of Glacier National Park	Canada	soil	/	August 2013	Summer	Out et al [57]	/
Pseudeurotium sp.	/	Ascomycota, Pezizomycotina, Leotiomycetes	DNA linear	Pseudeurotium sp. T5_10_1_F internal transcribed spacer 1, partial sequence; 5.8S ribosomal RNA gene and internal transcribed spacer 2, complete sequence; and 28S ribosomal RNA gene, partial sequence	KP411589	678 bp	/	T5_10_1_F	Temple Cave	Nakimu caves of Glacier National Park	Canada	soil	/	August 2013	Summer	Out et al [57]	/
Penicillium echinulatum	/	Ascomycota, Pezizomycotina, Eurotiomycetes	DNA linear	Penicillium echinulatum strain T3_10_-3 internal transcribed spacer 1, partial sequence; 5.8S ribosomal RNA gene and internal transcribed spacer 2, complete sequence; and 28S ribosomal RNA gene, partial sequence	KP411588	796 bp	/	T3_10_-3	Temple Cave	Nakimu caves of Glacier National Park	Canada	soil	/	August 2013	Summer	Out et al [57]	/
Pseudogymnoascus pannorum	Geomyces destructans	Ascomycota, Pezizomycotina, Leotiomycetes	DNA linear	Pseudogymnoascus pannorum strain T3_10_-2 internal transcribed spacer 1, partial sequence; 5.8S ribosomal RNA gene and internal transcribed spacer 2, complete sequence; and 28S ribosomal RNA gene, partial sequence	KP411587	740 bp	/	T3_10_-2 i	Temple Cave	Nakimu caves of Glacier National Park	Canada	soil	/	August 2013	Summer	Out et al [57]	/
Pseudogymnoascus sp.	/	Ascomycota, Pezizomycotina, Leotiomycetes	DNA linear	Pseudogymnoascus sp. T3_10_1 internal transcribed spacer 1, partial sequence; 5.8S ribosomal RNA gene and internal transcribed spacer 2, complete sequence; and 28S ribosomal RNA gene, partial sequence	KP411586	736 bp	/	T3_10_1	Temple Cave	Nakimu caves of Glacier National Park	Canada	soil	/	August 2013	Summer	Out et al [57]	/
Pseudogymnoascus pannorum	Geomyces destructans	Ascomycota, Pezizomycotina, Leotiomycetes	DNA linear	Pseudogymnoascus pannorum strain T2_10_-3 internal transcribed spacer 1, partial sequence; 5.8S ribosomal RNA gene and internal transcribed spacer 2, complete sequence; and 28S ribosomal RNA gene, partial sequence	KP411585	736 bp	/	T2_10_-3	Temple Cave	Nakimu caves of Glacier National Park	Canada	soil	/	August 2013	Summer	Out et al [57]	/
Penicillium brevicompactum	/	Ascomycota, Pezizomycotina, Eurotiomycetes	DNA linear	Penicillium brevicompactum strain T_S5 internal transcribed spacer 1, partial sequence; 5.8S ribosomal RNA gene and internal transcribed spacer 2, complete sequence; and 28S ribosomal RNA gene, partial sequence	KP411584	633 bp	/	T_S5	Temple Cave	Nakimu caves of Glacier National Park	Canada	environmental swab	/	August 2013	Summer	Out et al [57]	/
Mortierella sp.	/	Mucoromycota, Mortierellomycotina, Mortierellomycetes	DNA linear	Mortierella sp. T_S4 internal transcribed spacer 1, partial sequence; 5.8S ribosomal RNA gene and internal transcribed spacer 2, complete sequence; and 28S ribosomal RNA gene, partial sequence	KP411583	838 bp	/	T_S4	Temple Cave	Nakimu caves of Glacier National Park	Canada	environmental swab	/	August 2013	Summer	Out et al [57]	/
Penicillium commune	/	Ascomycota, Pezizomycotina, Eurotiomycetes	DNA linear	Penicillium commune strain T_S1_F internal transcribed spacer 1, partial sequence; 5.8S ribosomal RNA gene and internal transcribed spacer 2, complete sequence; and 28S ribosomal RNA gene, partial sequence	KP411582	688 bp	/	T_S1_F	Temple Cave	Nakimu caves of Glacier National Park	Canada	environmental swab	/	August 2013	Summer	Out et al [57]	/
Tetracladium sp.	/	Ascomycota, Pezizomycotina, Leotiomycetes	DNA linear	Tetracladium sp. P_S3_F internal transcribed spacer 1, partial sequence; 5.8S ribosomal RNA gene and internal transcribed spacer 2, complete sequence; and 28S ribosomal RNA gene, partial sequence	KP411581	604 bp	/	P_S3_F	Pit Cave	Nakimu caves of Glacier National Park	Canada	environmental swab	/	August 2013	Summer	Out et al [57]	/
Mortierella sp.	/	Mucoromycota, Mortierellomycotina, Mortierellomycetes	DNA linear	Mortierella sp. P5_10_-2 internal transcribed spacer 1, partial sequence; 5.8S ribosomal RNA gene and internal transcribed spacer 2, complete sequence; and 28S ribosomal RNA gene, partial sequence	KP411580	1100 bp	/	P5_10_-2	Pit Cave	Nakimu caves of Glacier National Park	Canada	soil	/	August 2013	Summer	Out et al [57]	/
Gryganskiella fimbricystis	Mortierella fimbricystis	Mucoromycota, Mortierellomycotina, Mortierellomycetes	DNA linear	Mortierella fimbricystis strain P5_10_1_F internal transcribed spacer 1, partial sequence; 5.8S ribosomal RNA gene and internal transcribed spacer 2, complete sequence; and 28S ribosomal RNA gene, partial sequence	KP411579	610 bp	/	P5_10_1_F	Pit Cave	Nakimu caves of Glacier National Park	Canada	soil	/	August 2013	Summer	Out et al [57]	/
Mortierella polygonia	/	Mucoromycota, Mortierellomycotina, Mortierellomycetes	DNA linear	Mortierella polygonia strain P5_10_-1_S2 18S ribosomal RNA gene, partial sequence; internal transcribed spacer 1, 5.8S ribosomal RNA gene, and internal transcribed spacer 2, complete sequence; and 28S ribosomal RNA gene, partial sequence	KP411578	850 bp	/	P5_10_-1_S2	Pit Cave	Nakimu caves of Glacier National Park	Canada	soil	/	August 2013	Summer	Out et al [57]	/
Mucor racemosus	/	Mucoromycota, Mucoromycotina, Mucoromycetes	DNA linear	Mucor racemosus strain P5_10_-1 internal transcribed spacer 1, partial sequence; 5.8S ribosomal RNA gene and internal transcribed spacer 2, complete sequence; and 28S ribosomal RNA gene, partial sequence	KP411577	981 bp	/	P5_10_-1	Pit Cave	Nakimu caves of Glacier National Park	Canada	soil	/	August 2013	Summer	Out et al [57]	/
Mortierella sp.	/	Mucoromycota, Mortierellomycotina, Mortierellomycetes	DNA linear	Mortierella sp. P4_10_1_F internal transcribed spacer 1, partial sequence; 5.8S ribosomal RNA gene and internal transcribed spacer 2, complete sequence; and 28S ribosomal RNA gene, partial sequence	KP411576	824 bp	/	P4_10_1_F	Pit Cave	Nakimu caves of Glacier National Park	Canada	soil	/	August 2013	Summer	Out et al [57]	/
Mortierellaceae sp.	/	Mucoromycota, Mortierellomycotina, Mortierellomycetes	DNA linear	Mortierellaceae sp. M4_10_-2 internal transcribed spacer 1, partial sequence; 5.8S ribosomal RNA gene and internal transcribed spacer 2, complete sequence; and 28S ribosomal RNA gene, partial sequence	KP411574	828 bp	/	M4_10_-2	Main Cave	Nakimu caves of Glacier National Park	Canada	soil	/	August 2013	Summer	Out et al [57]	/
Mortierellaceae sp.	/	Mucoromycota, Mortierellomycotina, Mortierellomycetes	DNA linear	Mortierellaceae sp. M4_10_-2 internal transcribed spacer 1, partial sequence; 5.8S ribosomal RNA gene and internal transcribed spacer 2, complete sequence; and 28S ribosomal RNA gene, partial sequence	KP411573	828 bp	/	M4_10_-2	Main Cave	Nakimu caves of Glacier National Park	Canada	soil	/	August 2013	Summer	Out et al [57]	/
Pseudogymnoascus pannorum	Geomyces pannorum	Ascomycota, Pezizomycotina, Leotiomycetes	DNA linear	Pseudogymnoascus pannorum strain M1_10_1 internal transcribed spacer 1, partial sequence; 5.8S ribosomal RNA gene and internal transcribed spacer 2, complete sequence; and 28S ribosomal RNA gene, partial sequence	KP411572	753 bp	/	M1_10_1	Main Cave	Nakimu caves of Glacier National Park	Canada	soil	/	August 2013	Summer	Out et al [57]	/
Pseudogymnoascus pannorum	Geomyces pannorum	Ascomycota, Pezizomycotina, Leotiomycetes	DNA linear	Pseudogymnoascus pannorum strain M_S3_1 internal transcribed spacer 1, partial sequence; 5.8S ribosomal RNA gene and internal transcribed spacer 2, complete sequence; and 28S ribosomal RNA gene, partial sequence	KP411571	859 bp	/	M_S3_1	Main Cave	Nakimu caves of Glacier National Park	Canada	environmental swab	/	August 2013	Summer	Out et al [57]	/
Linnemannia hyalina	Mortierella hyalina	Mucoromycota, Mortierellomycotina, Mortierellomycetes	DNA linear	Mortierella hyalina strain M_S2 internal transcribed spacer 1, partial sequence; 5.8S ribosomal RNA gene and internal transcribed spacer 2, complete sequence; and 28S ribosomal RNA gene, partial sequence	KP411570	657 bp	/	M_S2	Main Cave	Nakimu caves of Glacier National Park	Canada	environmental swab	/	August 2013	Summer	Out et al [57]	/
Penicillium solitum	Penicillium crustosum	Ascomycota, Pezizomycotina, Eurotiomycetes	DNA linear	Penicillium crustosum strain C2-5_10_1_S2_ITS1 internal transcribed spacer 1, partial sequence; 5.8S ribosomal RNA gene and internal transcribed spacer 2, complete sequence; and 28S ribosomal RNA gene, partial sequence	KP411569	772 bp	/	C2-5_10_1_S2	Gopher Hole cave	Nakimu caves of Glacier National Park	Canada	soil	/	August 2013	Summer	Out et al [57]	/
Gryganskiella fimbricystis	Mortierella fimbricystis	Mucoromycota, Mortierellomycotina, Mortierellomycetes	DNA linear	Mortierella fimbricystis strain C2-5_10_1_S1 internal transcribed spacer 1, partial sequence; 5.8S ribosomal RNA gene and internal transcribed spacer 2, complete sequence; and 28S ribosomal RNA gene, partial sequence	KP411568	695 bp	/	C2-5_10_1_S1	Gopher Hole cave	Nakimu caves of Glacier National Park	Canada	soil	/	August 2013	Summer	Out et al [57]	/
Gryganskiella fimbricystis	Mortierella fimbricystis	Mucoromycota, Mortierellomycotina, Mortierellomycetes	DNA linear	Mortierella fimbricystis strain C2-5_10_1_F internal transcribed spacer 1, partial sequence; 5.8S ribosomal RNA gene and internal transcribed spacer 2, complete sequence; and 28S ribosomal RNA gene, partial sequence	KP411567	606 bp	/	C2-5_10_1_F	Gopher Hole cave	Nakimu caves of Glacier National Park	Canada	soil	/	August 2013	Summer	Out et al [57]	/
Thelebolus sp.	/	Ascomycota, Pezizomycotina, Leotiomycetes	DNA linear	Thelebolus sp. C2-4_10_-3_2 internal transcribed spacer 1, partial sequence; 5.8S ribosomal RNA gene and internal transcribed spacer 2, complete sequence; and 28S ribosomal RNA gene, partial sequence	KP411566	747 bp	/	C2-4_10_-3_2	Gopher Hole cave	Nakimu caves of Glacier National Park	Canada	soil	/	August 2013	Summer	Out et al [57]	/
Thelebolus sp.	/	Ascomycota, Pezizomycotina, Leotiomycetes	DNA linear	Thelebolus sp. C2-4_10_-3_1 internal transcribed spacer 1, partial sequence; 5.8S ribosomal RNA gene and internal transcribed spacer 2, complete sequence; and 28S ribosomal RNA gene, partial sequence	KP411565	823 bp	/	C2-4_10_-3_1	Gopher Hole cave	Nakimu caves of Glacier National Park	Canada	soil	/	August 2013	Summer	Out et al [57]	/
Mortierella sp.	/	Mucoromycota, Mortierellomycotina, Mortierellomycetes	DNA linear	Mortierella sp. C2-2_10_-2_WS internal transcribed spacer 1, partial sequence; 5.8S ribosomal RNA gene and internal transcribed spacer 2, complete sequence; and 28S ribosomal RNA gene, partial sequence	KP411564	863 bp	/	C2-2_10_-2_WS	Gopher Hole cave	Nakimu caves of Glacier National Park	Canada	soil	/	August 2013	Summer	Out et al [57]	/
Pseudogymnoascus pannorum	Geomyces pannorum	Ascomycota, Pezizomycotina, Leotiomycetes	DNA linear	Pseudogymnoascus pannorum var. pannorum strain C1-S2_10_1 internal transcribed spacer 1, partial sequence; 5.8S ribosomal RNA gene and internal transcribed spacer 2, complete sequence; and 28S ribosomal RNA gene, partial sequence	KP411562	742 bp	/	C1-S2_10_1	Mill Bridge	Nakimu caves of Glacier National Park	Canada	environmental swab	/	August 2013	Summer	Out et al [57]	/
Mucor strictus	/	Mucoromycota, Mucoromycotina, Mucoromycetes	DNA linear	Mucor strictus strain C1-4_10_-2_2 internal transcribed spacer 1, partial sequence; 5.8S ribosomal RNA gene and internal transcribed spacer 2, complete sequence; and 28S ribosomal RNA gene, partial sequence	KP411561	806 bp	/	C1-4_10_-2_2	Mill Bridge	Nakimu caves of Glacier National Park	Canada	soil	/	August 2013	Summer	Out et al [57]	/
Cadophora fastigiata	/	Ascomycota, Pezizomycotina, Leotiomycetes	DNA linear	Cadophora fastigiata strain C1-4_10_-2 internal transcribed spacer 1, partial sequence; 5.8S ribosomal RNA gene and internal transcribed spacer 2, complete sequence; and 28S ribosomal RNA gene, partial sequence	KP411560	886 bp	/	C1-4_10_-2	Mill Bridge	Nakimu caves of Glacier National Park	Canada	soil	/	August 2013	Summer	Out et al [57]	/
Mortierella sp.	/	Mucoromycota, Mortierellomycotina, Mortierellomycetes	DNA linear	Mortierella sp. C1-4_10_-1 internal transcribed spacer 1, partial sequence; 5.8S ribosomal RNA gene and internal transcribed spacer 2, complete sequence; and 28S ribosomal RNA gene, partial sequence	KP411559	835 bp	/	C1-4_10_-1	Mill Bridge	Nakimu caves of Glacier National Park	Canada	soil	/	August 2013	Summer	Out et al [57]	/
Neonectria obtusispora	Cylindrocarpon obtusisporum	Ascomycota, Pezizomycotina, Sordariomycetes	DNA linear	Neonectria obtusispora strain C1-4_10_1 internal transcribed spacer 1, partial sequence; 5.8S ribosomal RNA gene and internal transcribed spacer 2, complete sequence; and 28S ribosomal RNA gene, partial sequence	KP411558	516 bp	/	C1-4_10_1	Mill Bridge	Nakimu caves of Glacier National Park	Canada	soil	/	August 2013	Summer	Out et al [57]	/
Pseudeurotium sp.	/	Ascomycota, Pezizomycotina, Leotiomycetes	DNA linear	Pseudeurotium sp. C1-3_10_-3 internal transcribed spacer 1, partial sequence; 5.8S ribosomal RNA gene and internal transcribed spacer 2, complete sequence; and 28S ribosomal RNA gene, partial sequence	KP411557	729 bp	/	C1-3_10_-3	Mill Bridge	Nakimu caves of Glacier National Park	Canada	soil	/	August 2013	Summer	Out et al [57]	/
Mucor strictus	/	Mucoromycota, Mucoromycotina, Mucoromycetes	DNA linear	Mucor strictus strain C1-3_10_1 internal transcribed spacer 1, partial sequence; 5.8S ribosomal RNA gene and internal transcribed spacer 2, complete sequence; and 28S ribosomal RNA gene, partial sequence	KP411556	1007 bp	/	C1-3_10_1	Mill Bridge	Nakimu caves of Glacier National Park	Canada	soil	/	August 2013	Summer	Out et al [57]	/
Neonectria obtusispora	Cylindrocarpon obtusisporum	Ascomycota, Pezizomycotina, Sordariomycetes	DNA linear	Neonectria obtusispora strain C1-2_10_-2_1 internal transcribed spacer 1, partial sequence; 5.8S ribosomal RNA gene and internal transcribed spacer 2, complete sequence; and 28S ribosomal RNA gene, partial sequence	KP411555	534 bp	/	C1-2_10_-2_1	Mill Bridge	Nakimu caves of Glacier National Park	Canada	soil	/	August 2013	Summer	Out et al [57]	/
Linnemannia sclerotiella	Mortierella sclerotiell	Mucoromycota, Mortierellomycotina, Mortierellomycetes	DNA linear	Mortierella sclerotiella strain C1-2_10_1 internal transcribed spacer 1, partial sequence; 5.8S ribosomal RNA gene, complete sequence; and internal transcribed spacer 2, partial sequence	KP411554	553 bp	/	C1-2_10_1	Mill Bridge	Nakimu caves of Glacier National Park	Canada	soil	/	August 2013	Summer	Out et al [57]	/
Thelebolus ellipsoideus	/	Ascomycota, Pezizomycotina, Leotiomycetes	DNA linear	Thelebolus ellipsoideus strain C1_S210_1 internal transcribed spacer 1, partial sequence; 5.8S ribosomal RNA gene and internal transcribed spacer 2, complete sequence; and 28S ribosomal RNA gene, partial sequence	KP411553	714 bp	/	C1_S210_1	Mill Bridge	Nakimu caves of Glacier National Park	Canada	environmental swab	/	August 2013	Summer	Out et al [57]	/
Cladosporium sp.	/	Ascomycota, Pezizomycotina, Dothideomycetes	DNA linear	Cladosporium sp. C1_S1_10_1 internal transcribed spacer 1, partial sequence; 5.8S ribosomal RNA gene and internal transcribed spacer 2, complete sequence; and 28S ribosomal RNA gene, partial sequence	KP411552	518 bp	/	C1_S1_10_1	Mill Bridge	Nakimu caves of Glacier National Park	Canada	environmental swab	/	August 2013	Summer	Out et al [57]	/
Mucor racemosus	/	Mucoromycota, Mucoromycotina, Mucoromycetes	DNA linear	Mucor racemosus strain B310^1 internal transcribed spacer 1, partial sequence; 5.8S ribosomal RNA gene and internal transcribed spacer 2, complete sequence; and 28S ribosomal RNA gene, partial sequence	KP411551	960 bp	/	B310^1	Bear Creek	Nakimu caves of Glacier National Park	Canada	soil	/	August 2013	Summer	Out et al [57]	/
Pseudogymnoascus pannorum	Geomyces pannorum	Ascomycota, Pezizomycotina, Leotiomycetes	DNA linear	Pseudogymnoascus pannorum strain B110^1 internal transcribed spacer 1, partial sequence; 5.8S ribosomal RNA gene and internal transcribed spacer 2, complete sequence; and 28S ribosomal RNA gene, partial sequence	KP411550	740 bp	/	B110^1	Bear Creek	Nakimu caves of Glacier National Park	Canada	soil	/	August 2013	Summer	Out et al [57]	/
Pseudogymnoascus destructans	Geomyces destructans	Ascomycota, Pezizomycotina, Leotiomycetes	DNA linear	Pseudogymnoascus destructans strain TW 256 18S ribosomal RNA gene, partial sequence; internal transcribed spacer 1 and 5.8S ribosomal RNA gene, complete sequence; and internal transcribed spacer 2, partial sequence	KP902687	849 bp	/	TW 256	Mesmore Cave,	/	USA, IN	wing of Perimyotis subflavus	/	/	/	Lueschow et al [58]	DOI 10.12905/0380.sydowia71-2019-0025
Pseudogymnoascus destructans	Geomyces destructans	Ascomycota, Pezizomycotina, Leotiomycetes	DNA linear	Pseudogymnoascus destructans strain TW 255 18S ribosomal RNA gene, partial sequence; internal transcribed spacer 1 and 5.8S ribosomal RNA gene, complete sequence; and internal transcribed spacer 2, partial sequence	KP902686	809 bp	/	TW 255	Mesmore Cave,	/	USA, IN	wing of Perimyotis subflavus	/	/	/	Lueschow et al [58]	DOI 10.12905/0380.sydowia71-2019-0025
Geomyces sp.	/	Ascomycota, Pezizomycotina, Leotiomycetes	DNA linear	Fungal sp. APA-2015 strain TW 253 18S ribosomal RNA gene, partial sequence; internal transcribed spacer 1 and 5.8S ribosomal RNA gene, complete sequence; and internal transcribed spacer 2, partial sequence	KP902685	816 bp	/	TW 253	Mesmore Cave,	/	USA, IN	wing of Perimyotis subflavus	/	/	/	Lueschow et al [58]	DOI 10.12905/0380.sydowia71-2019-0025
Pseudogymnoascus destructans	Geomyces destructans	Ascomycota, Pezizomycotina, Leotiomycetes	DNA linear	Pseudogymnoascus destructans strain TW 250 18S ribosomal RNA gene, partial sequence; internal transcribed spacer 1 and 5.8S ribosomal RNA gene, complete sequence; and internal transcribed spacer 2, partial sequence	KP902684	917 bp	/	TW 250	Mesmore Cave,	/	USA, IN	wing of Perimyotis subflavus	/	/	/	Lueschow et al [58]	DOI 10.12905/0380.sydowia71-2019-0025
Trichoderma citrinoviride	/	Ascomycota, Pezizomycotina, Sordariomycetes	DNA linear	Trichoderma citrinoviride strain Tci2114M 18S ribosomal RNA gene, partial sequence; internal transcribed spacer 1, 5.8S ribosomal RNA gene, and internal transcribed spacer 2, complete sequence; and 28S ribosomal RNA gene, partial sequence	KP670445	603 bp	/	Tci2114M	Lower Silesia	The underground “Rzeczka” complex	Poland	cave water	50 4101900N, 16 2604000E	March, 2014	Spring	unpublished
Talaromyces cellulolyticus	/	Ascomycota, Pezizomycotina, Eurotiomycetes	DNA linear	Talaromyces cellulolyticus strain Tc2014M 18S ribosomal RNA gene, partial sequence; internal transcribed spacer 1, 5.8S ribosomal RNA gene, and internal transcribed spacer 2, complete sequence; and 28S ribosomal RNA gene, partial sequence	KP670444	552 bp	/	Tc2014M	Lower Silesia	The underground “Rzeczka” complex	Poland	cave water	50 4101900N, 16 2604000E	March, 2014	Spring	unpublished
Penicillium polonicum	/	Ascomycota, Pezizomycotina, Eurotiomycetes	DNA linear	Penicillium polonicum strain Pp1914M 18S ribosomal RNA gene, partial sequence; internal transcribed spacer 1, 5.8S ribosomal RNA gene, and internal transcribed spacer 2, complete sequence; and 28S ribosomal RNA gene, partial sequence	KP670443	568 bp	/	Pp1914M	Lower Silesia	The underground “Rzeczka” complex	Poland	cawe water and rock	50 4101900N, 16 2604000E	March, 2014	Spring	unpublished
Penicillium italicum	/	Ascomycota, Pezizomycotina, Eurotiomycetes	DNA linear	Penicillium italicum strain Pi1814M 18S ribosomal RNA gene, partial sequence; internal transcribed spacer 1, 5.8S ribosomal RNA gene, and internal transcribed spacer 2, complete sequence; and 28S ribosomal RNA gene, partial sequence	KP670442	569 bp	/	Pi1814M	Lower Silesia	The underground “Rzeczka” complex	Poland	cave water	50 4101900N, 16 2604000E	March, 2014	Spring	unpublished
Penicillium glabrum	/	Ascomycota, Pezizomycotina, Eurotiomycetes	DNA linear	Penicillium glabrum strain Pg1714M 18S ribosomal RNA gene, partial sequence; internal transcribed spacer 1, 5.8S ribosomal RNA gene, and internal transcribed spacer 2, complete sequence; and 28S ribosomal RNA gene, partial sequence	KP670441	561 bp	/	Pg1714M	Lower Silesia	The underground “Rzeczka” complex	Poland	cawe water and rock	50 4101900N, 16 2604000E	March, 2014	Spring	unpublished
Penicillium expansum	/	Ascomycota, Pezizomycotina, Eurotiomycetes	DNA linear	Penicillium expansum strain Pe1614M 18S ribosomal RNA gene, partial sequence; internal transcribed spacer 1, 5.8S ribosomal RNA gene, and internal transcribed spacer 2, complete sequence; and 28S ribosomal RNA gene, partial sequence	KP670440	556 bp	/	Pe1614M	Lower Silesia	The underground “Rzeczka” complex	Poland	airborne	50 4101900N, 16 2604000E	July, 2013	Summer	Ogorek et al [59]	DOI: 10.1080/01490451.2014.907380
Penicillium commune	/	Ascomycota, Pezizomycotina, Eurotiomycetes	DNA linear	Penicillium commune strain Pc1514M 18S ribosomal RNA gene, partial sequence; internal transcribed spacer 1, 5.8S ribosomal RNA gene, and internal transcribed spacer 2, complete sequence; and 28S ribosomal RNA gene, partial sequence	KP670439	569 bp	/	Pc1514M	Lower Silesia	The underground “Rzeczka” complex	Poland	airborne	50 4101900N, 16 2604000E	March, 2013	Spring	Ogorek et al [59]	DOI: 10.1080/01490451.2014.907380
Penicillium brevicompactum	/	Ascomycota, Pezizomycotina, Eurotiomycetes	DNA linear	Penicillium brevicompactum strain Pb1414M 18S ribosomal RNA gene, partial sequence; internal transcribed spacer 1, 5.8S ribosomal RNA gene, and internal transcribed spacer 2, complete sequence; and 28S ribosomal RNA gene, partial sequence	KP670438	564 bp	/	Pb1414M	Lower Silesia	The underground “Rzeczka” complex	Poland	air, rock, water	50 4101900N, 16 2604000E	March, 2013	Spring	Ogorek et al [59]	DOI: 10.1080/01490451.2014.907380
Mucor plumbeus	/	Mucoromycota, Mucoromycotina, Mucoromycetes	DNA linear	Mucor plumbeus strain Mp1314M 18S ribosomal RNA gene, partial sequence; internal transcribed spacer 1, 5.8S ribosomal RNA gene, and internal transcribed spacer 2, complete sequence; and 28S ribosomal RNA gene, partial sequence	KP670437	596 bp	/	Mp1314M	Lower Silesia	The underground “Rzeczka” complex	Poland	rock wall and deris	50 4101900N, 16 2604000E	March, 2013	Spring	Ogorek et al [59]	DOI: 10.1080/01490451.2014.907380
Hirsutella sp.	/	Ascomycota, Pezizomycotina, Sordariomycetes	DNA linear	Hirsutella sp. Hx1214M 18S ribosomal RNA gene, partial sequence; internal transcribed spacer 1, 5.8S ribosomal RNA gene, and internal transcribed spacer 2, complete sequence; and 28S ribosomal RNA gene, partial sequence	KP670436	547 bp	/	Hx1214M	Lower Silesia	The underground “Rzeczka” complex	Poland	rock wall and deris	50 4101900N, 16 2604000E	March, 2013	Spring	Ogorek et al [59]	DOI: 10.1080/01490451.2014.907380
Fusarium proliferatum	/	Ascomycota, Pezizomycotina, Sordariomycetes	DNA linear	Fusarium proliferatum strain Fp1114M 18S ribosomal RNA gene, partial sequence; internal transcribed spacer 1, 5.8S ribosomal RNA gene, and internal transcribed spacer 2, complete sequence; and 28S ribosomal RNA gene, partial sequence	KP670435	540 bp	/	Fp1114M	Lower Silesia	The underground “Rzeczka” complex	Poland	rock	50 4101900N, 16 2604000E	March, 2013	Spring	Ogorek et al [59]	DOI: 10.1080/01490451.2014.907380
Epicoccum nigrum	/	Ascomycota, Pezizomycotina, Dothideomycetes	DNA linear	Epicoccum nigrum strain En1014M 18S ribosomal RNA gene, partial sequence; internal transcribed spacer 1, 5.8S ribosomal RNA gene, and internal transcribed spacer 2, complete sequence; and 28S ribosomal RNA gene, partial sequence	KP670434	527 bp	/	En1014M	Lower Silesia	The underground “Rzeczka” complex	Poland	airborne	50 4101900N, 16 2604000E	March, 2013	Spring	Ogorek et al [59]	DOI: 10.1080/01490451.2014.907380
Dumontinia tuberosa	/	Ascomycota, Pezizomycotina, Leotiomycetes	DNA linear	Dumontinia tuberosa strain Dt0914M 18S ribosomal RNA gene, partial sequence; internal transcribed spacer 1, 5.8S ribosomal RNA gene, and internal transcribed spacer 2, complete sequence; and 28S ribosomal RNA gene, partial sequence	KP670433	521 bp	/	Dt0914M	Lower Silesia	The underground “Rzeczka” complex	Poland	airborne	50 4101900N, 16 2604000E	March, 2013	Spring	Ogorek et al [59]	DOI: 10.1080/01490451.2014.907380
Clonostachys rosea	/	Ascomycota, Pezizomycotina, Sordariomycetes	DNA linear	Clonostachys rosea strain Cr0814M 18S ribosomal RNA gene, partial sequence; internal transcribed spacer 1, 5.8S ribosomal RNA gene, and internal transcribed spacer 2, complete sequence; and 28S ribosomal RNA gene, partial sequence	KP670432	555 bp	/	Cr0814M	Lower Silesia	The underground “Rzeczka” complex	Poland	rock	50 4101900N, 16 2604000E	March, 2013	Spring	Ogorek et al [59]	DOI: 10.1080/01490451.2014.907380
Cladosporium herbarum	/	Ascomycota, Pezizomycotina, Dothideomycetes	DNA linear	Cladosporium herbarum strain Ch0714M 18S ribosomal RNA gene, partial sequence; internal transcribed spacer 1, 5.8S ribosomal RNA gene, and internal transcribed spacer 2, complete sequence; and 28S ribosomal RNA gene, partial sequence	KP670431	533 bp	/	Ch0714M	Lower Silesia	The underground “Rzeczka” complex	Poland	airborne	50 4101900N, 16 2604000E	March, 2013	Spring	Ogorek et al [59]	DOI: 10.1080/01490451.2014.907380
Beauveria bassiana	/	Ascomycota, Pezizomycotina, Sordariomycetes	DNA linear	Beauveria bassiana strain Bb0614M 18S ribosomal RNA gene, partial sequence; internal transcribed spacer 1, 5.8S ribosomal RNA gene, and internal transcribed spacer 2, complete sequence; and 28S ribosomal RNA gene, partial sequence	KP670430	552 bp	/	Bb0614M	Lower Silesia	The underground “Rzeczka” complex	Poland	airborne	50 4101900N, 16 2604000E	March, 2013	Spring	Ogorek et al [59]	DOI: 10.1080/01490451.2014.907380
Aureobasidium pullulans	/	Ascomycota, Pezizomycotina, Dothideomycetes	DNA linear	Aureobasidium pullulans strain Apu0514M 18S ribosomal RNA gene, partial sequence; internal transcribed spacer 1, 5.8S ribosomal RNA gene, and internal transcribed spacer 2, complete sequence; and 28S ribosomal RNA gene, partial sequence	KP670429	571 bp	/	Apu0514M	Lower Silesia	The underground “Rzeczka” complex	Poland	cawe water	50 4101900N, 16 2604000E	March, 2014	Spring	unpublished
Aspergillus pseudoglaucus	/	Ascomycota, Pezizomycotina, Eurotiomycetes	DNA linear	Aspergillus pseudoglaucus strain Ap0414M 18S ribosomal RNA gene, partial sequence; internal transcribed spacer 1, 5.8S ribosomal RNA gene, and internal transcribed spacer 2, complete sequence; and 28S ribosomal RNA gene, partial sequence	KP670428	537 bp	/	Ap0414M	Lower Silesia	The underground “Rzeczka” complex	Poland	cawe water and rock	50 4101900N, 16 2604000E	March, 2014	Spring	unpublished
Aspergillus niger	/	Ascomycota, Pezizomycotina, Eurotiomycetes	DNA linear	Aspergillus niger strain An0314M 18S ribosomal RNA gene, partial sequence; internal transcribed spacer 1, 5.8S ribosomal RNA gene, and internal transcribed spacer 2, complete sequence; and 28S ribosomal RNA gene, partial sequence	KP670427	580 bp	/	An0314M	Lower Silesia	The underground “Rzeczka” complex	Poland	cawe water and rock (wall and debris)	50 4101900N, 16 2604000E	March, 2014	Spring	Ogorek et al [59]	DOI: 10.1080/01490451.2014.907380
Aspergillus flavus	/	Ascomycota, Pezizomycotina, Eurotiomycetes	DNA linear	Aspergillus flavus strain Af0114M 18S ribosomal RNA gene, partial sequence; internal transcribed spacer 1, 5.8S ribosomal RNA gene, and internal transcribed spacer 2, complete sequence; and 28S ribosomal RNA gene, partial sequence	KP670426	577 bp	/	Af0114M	Lower Silesia	The underground “Rzeczka” complex	Poland	airborne	50 4101900N, 16 2604000E	March, 2013	Spring	Ogorek et al [59]	DOI: 10.1080/01490451.2014.907380
Talaromyces flavus	/	Ascomycota, Pezizomycotina, Eurotiomycetes	DNA linear	Talaromyces flavus isolate FFJaC 19 internal transcribed spacer 1, partial sequence; 5.8S ribosomal RNA gene and internal transcribed spacer 2, complete sequence; and 28S ribosomal RNA gene, partial sequence	KM396386	549 bp	FFJaC 19	/	Janowiec	shallow mine	Poland	water	/	March, 2013	Winter	Ogorek et al [60]	DOI:10.1080/01490451.2017.1280860
Sydowia polyspora	/	Ascomycota, Pezizomycotina, Dothideomycetes	DNA linear	Sydowia polyspora isolate FFJaC 18 internal transcribed spacer 1, partial sequence; 5.8S ribosomal RNA gene and internal transcribed spacer 2, complete sequence; and 28S ribosomal RNA gene, partial sequence	KM396385	564 bp	FFJaC 18	/	Janowiec	shallow mine	Poland	indoor air	/	March, 2013	Winter	Ogorek et al [60]	DOI:10.1080/01490451.2017.1280860
Penicillium thomii	/	Ascomycota, Pezizomycotina, Eurotiomycetes	DNA linear	Penicillium thomii isolate FFJaC 17 internal transcribed spacer 1, partial sequence; 5.8S ribosomal RNA gene and internal transcribed spacer 2, complete sequence; and 28S ribosomal RNA gene, partial sequence	KM396384	552 bp	FFJaC 17	/	Janowiec	shallow mine	Poland	indoor and outdoor air	/	March, 2013	Winter	Ogorek et al [60]	DOI:10.1080/01490451.2017.1280860
Penicillium spinulosum	/	Ascomycota, Pezizomycotina, Eurotiomycetes	DNA linear	Penicillium spinulosum isolate FFJaC 16 internal transcribed spacer 1, partial sequence; 5.8S ribosomal RNA gene and internal transcribed spacer 2, complete sequence; and 28S ribosomal RNA gene, partial sequence	KM396383	548 bp	FFJaC 16	/	Janowiec	shallow mine	Poland	water	/	March, 2013	Winter	Ogorek et al [60]	DOI:10.1080/01490451.2017.1280860
Penicillium simplicissimum	/	Ascomycota, Pezizomycotina, Eurotiomycetes	DNA linear	Penicillium simplicissimum isolate FFJaC 15 internal transcribed spacer 1, partial sequence; 5.8S ribosomal RNA gene and internal transcribed spacer 2, complete sequence; and 28S ribosomal RNA gene, partial sequence	KM396382	560 bp	FFJaC 15	/	Janowiec	shallow mine	Poland	air, rock, water	/	March, 2013	Winter	Ogorek et al [60]	DOI:10.1080/01490451.2017.1280860
Penicillium polonicum	/	Ascomycota, Pezizomycotina, Eurotiomycetes	DNA linear	Penicillium polonicum isolate FFJaC 14 internal transcribed spacer 1, partial sequence; 5.8S ribosomal RNA gene and internal transcribed spacer 2, complete sequence; and 28S ribosomal RNA gene, partial sequence	KM396381	556 bp	FFJaC 14	/	Janowiec	shallow mine	Poland	water	/	March, 2013	Winter	Ogorek et al [60]	DOI:10.1080/01490451.2017.1280860
Penicillium glabrum	/	Ascomycota, Pezizomycotina, Eurotiomycetes	DNA linear	Penicillium glabrum isolate FFJaC 13 internal transcribed spacer 1, partial sequence; 5.8S ribosomal RNA gene and internal transcribed spacer 2, complete sequence; and 28S ribosomal RNA gene, partial sequence	KM396380	549 bp	FFJaC 13	/	Janowiec	shallow mine	Poland	air indoor and outdoor	/	March, 2013	Winter	Ogorek et al [60]	DOI:10.1080/01490451.2017.1280860
Penicillium chrysogenum	Penicillium notatum	Ascomycota, Pezizomycotina, Eurotiomycetes	DNA linear	Penicillium chrysogenum isolate FFJaC 12 18S ribosomal RNA gene, partial sequence; internal transcribed spacer 1, 5.8S ribosomal RNA gene, and internal transcribed spacer 2, complete sequence; and 28S ribosomal RNA gene, partial sequence	KM396379	574 bp	FFJaC 12	/	Janowiec	shallow mine	Poland	air and water	/	March, 2013	Winter	Ogorek et al [60]	DOI:10.1080/01490451.2017.1280860
Penicillium brevicompactum	Penicillium brunneostoloniferum / Penicillium stoloniferum / Penicillium volgaense	Ascomycota, Pezizomycotina, Eurotiomycetes	DNA linear	Penicillium brevicompactum isolate FFJaC 11 internal transcribed spacer 1, partial sequence; 5.8S ribosomal RNA gene and internal transcribed spacer 2, complete sequence; and 28S ribosomal RNA gene, partial sequence	KM396378	623 bp	FFJaC 11	/	Janowiec	shallow mine	Poland	indoor air	/	March, 2013	Winter	Ogorek et al [60]	DOI:10.1080/01490451.2017.1280860
Penicillium biourgeianum	/	Ascomycota, Pezizomycotina, Eurotiomycetes	DNA linear	Penicillium biourgeianum isolate FFJaC 10 internal transcribed spacer 1, partial sequence; 5.8S ribosomal RNA gene and internal transcribed spacer 2, complete sequence; and 28S ribosomal RNA gene, partial sequence	KM396377	552 bp	FFJaC 10	/	Janowiec	shallow mine	Poland	indoor air	/	March, 2013	Winter	Ogorek et al [60]	DOI:10.1080/01490451.2017.1280860
Mucor hiemalis	/	Mucoromycota, Mucoromycotina, Mucoromycetes	DNA linear	Mucor hiemalis isolate FFJaC 9 internal transcribed spacer 1, partial sequence; 5.8S ribosomal RNA gene and internal transcribed spacer 2, complete sequence; and 28S ribosomal RNA gene, partial sequence	KM396376	624 bp	FFJaC 9	/	Janowiec	shallow mine	Poland	outside air	/	March, 2013	Winter	Ogorek et al [60]	DOI:10.1080/01490451.2017.1280860
Entomortierella parvispora	Mortierella parvispora	Mucoromycota, Mortierellomycotina, Mortierellomycetes	DNA linear	Mortierella parvispora isolate FFJaC 7 internal transcribed spacer 1, partial sequence; 5.8S ribosomal RNA gene and internal transcribed spacer 2, complete sequence; and 28S ribosomal RNA gene, partial sequence	KM396374	613 bp	FFJaC 7	/	Janowiec	shallow mine	Poland	rock	/	March, 2013	Winter	Ogorek et al [60]	DOI:10.1080/01490451.2017.1280860
Pseudogymnoascus pannorum	Geomyces pannorum	Ascomycota, Pezizomycotina, Leotiomycetes	DNA linear	Pseudogymnoascus pannorum isolate FFJaC 6 internal transcribed spacer 1, partial sequence; 5.8S ribosomal RNA gene and internal transcribed spacer 2, complete sequence; and 28S ribosomal RNA gene, partial sequence	KM396373	539 bp	FFJaC 6	/	Janowiec	shallow mine	Poland	rock and air	/	March, 2013	Winter	Ogorek et al [60]	DOI:10.1080/01490451.2017.1280860
Epicoccum nigrum	/	Ascomycota, Pezizomycotina, Dothideomycetes	DNA linear	Epicoccum nigrum isolate FFJaC 5 internal transcribed spacer 1, partial sequence; 5.8S ribosomal RNA gene and internal transcribed spacer 2, complete sequence; and 28S ribosomal RNA gene, partial sequence	KM396372	520 bp	FFJaC 5	/	Janowiec	shallow mine	Poland	air and water	/	March, 2013	Winter	Ogorek et al [60]	DOI:10.1080/01490451.2017.1280860
Cladosporium macrocarpum	/	Ascomycota, Pezizomycotina, Dothideomycetes	DNA linear	Cladosporium macrocarpum isolate FFJaC 4 internal transcribed spacer 1, partial sequence; 5.8S ribosomal RNA gene and internal transcribed spacer 2, complete sequence; and 28S ribosomal RNA gene, partial sequence	KM396371	523 bp	FFJaC 4	/	Janowiec	shallow mine	Poland	water	/	March, 2013	Winter	Ogorek et al [60]	DOI:10.1080/01490451.2017.1280860
Trichocladium crispatum	Chaetomium crispatum	Ascomycota, Pezizomycotina, Sordariomycetes	DNA linear	Chaetomium crispatum isolate FFJaC 3 internal transcribed spacer 1, partial sequence; 5.8S ribosomal RNA gene and internal transcribed spacer 2, complete sequence; and 28S ribosomal RNA gene, partial sequence	KM396370	536 bp	FFJaC 3	/	Janowiec	shallow mine	Poland	water	/	March, 2013	Winter	Ogorek et al [60]	DOI:10.1080/01490451.2017.1280860
Aspergillus niger	/	Ascomycota, Pezizomycotina, Eurotiomycetes	DNA linear	Aspergillus niger isolate FFJaC 2 internal transcribed spacer 1, partial sequence; 5.8S ribosomal RNA gene, complete sequence; and internal transcribed spacer 2, partial sequence	KM396369	522 bp	FFJaC 2	/	Janowiec	shallow mine	Poland	rock	/	March, 2013	Winter	Ogorek et al [60]	DOI:10.1080/01490451.2017.1280860
Aspergillus aureolatus	/	Ascomycota, Pezizomycotina, Eurotiomycetes	DNA linear	Aspergillus aureolatus isolate FFJaC 1 internal transcribed spacer 1, partial sequence; 5.8S ribosomal RNA gene and internal transcribed spacer 2, complete sequence; and 28S ribosomal RNA gene, partial sequence	KM396368	548 bp	FFJaC 1	/	Janowiec	shallow mine	Poland	rock	/	March, 2013	Winter	Ogorek et al [60]	DOI:10.1080/01490451.2017.1280860
Mucor hiemalis	/	Mucoromycota, Mucoromycotina, Mucoromycetes	DNA linear	Mucor hiemalis strain 6817-R1 internal transcribed spacer 1, partial sequence; 5.8S ribosomal RNA gene, complete sequence; and internal transcribed spacer 2, partial sequence	KC009126	531 bp	/	6817-R1	not specified	bat hibernation cave and mines	USA	sediments	/	November 2010–February 2011 (bat hibernation period)		Zhang et al [61]	doi: 10.1371/journal.pone.0108714.
Mucor hiemalis	/	Mucoromycota, Mucoromycotina, Mucoromycetes	DNA linear	Mucor hiemalis strain 6817-S4 internal transcribed spacer 1, partial sequence; 5.8S ribosomal RNA gene, complete sequence; and internal transcribed spacer 2, partial sequence	KC009125	545 bp	/	6817-S4	not specified	bat hibernation cave and mines	USA	sediments	/	November 2010–February 2011 (bat hibernation period)		Zhang et al [61]	doi: 10.1371/journal.pone.0108714.
Umbelopsis isabellina		Mucoromycota, Mucoromycotina, Umbelopsidomycetes	DNA linear	Umbelopsis isabellina strain 6815-R3 internal transcribed spacer 1, partial sequence; 5.8S ribosomal RNA gene, complete sequence; and internal transcribed spacer 2, partial sequence	KC009121	545 bp	/	6815-R3	not specified	bat hibernation cave and mines	USA	sediments	/	November 2010–February 2011 (bat hibernation period)		Zhang et al [61]	doi: 10.1371/journal.pone.0108714.
Debaryomyces hansenii	/	Ascomycota, Saccharomycotina, Saccharomycetes	DNA linear	Debaryomyces hansenii strain 6814-R5 internal transcribed spacer 1, partial sequence; 5.8S ribosomal RNA gene and internal transcribed spacer 2, complete sequence; and 28S ribosomal RNA gene, partial sequence	KC009117	549 bp	/	6814-R5	not specified	bat hibernation cave and mines	USA	sediments	/	November 2010–February 2011 (bat hibernation period)		Zhang et al [61]	doi: 10.1371/journal.pone.0108714.
Necromortierella dichotoma	Mortierella dichotoma	Mucoromycota, Mortierellomycotina, Mortierellomycetes	DNA linear	Mortierella dichotoma strain 6814-R2 internal transcribed spacer 1, partial sequence; 5.8S ribosomal RNA gene and internal transcribed spacer 2, complete sequence; and 28S ribosomal RNA gene, partial sequence	KC009115	573 bp	/	6814-R2	not specified	bat hibernation cave and mines	USA	sediments	/	November 2010–February 2011 (bat hibernation period)		Zhang et al [61]	doi: 10.1371/journal.pone.0108714.
Cephalotrichum sp.	Doratomyces sp.	Ascomycota, Pezizomycotina, Sordariomycetes	DNA linear	Doratomyces sp. SSR-2012a strain 6812-S2 internal transcribed spacer 1, partial sequence; 5.8S ribosomal RNA gene, complete sequence; and internal transcribed spacer 2, partial sequence	KC009111	527 bp	/	SSR-2012a s	not specified	bat hibernation cave and mines	USA	sediments	/	November 2010–February 2011 (bat hibernation period)		Zhang et al [61]	doi: 10.1371/journal.pone.0108714.
Pseudogymnoascus pannorum	Geomyces pannorum	Ascomycota, Pezizomycotina, Leotiomycetes	DNA linear	Geomyces pannorum strain 6811-R2 18S ribosomal RNA gene, partial sequence; internal transcribed spacer 1, 5.8S ribosomal RNA gene, and internal transcribed spacer 2, complete sequence; and 28S ribosomal RNA gene, partial sequence	KC009109	520 bp	/	6811-R2	not specified	bat hibernation cave and mines	USA	sediments	/	November 2010–February 2011 (bat hibernation period)		Zhang et al [61]	doi: 10.1371/journal.pone.0108714.
Mortierella alpina	/	Mucoromycota, Mortierellomycotina, Mortierellomycetes	DNA linear	Mortierella alpina strain 6811-S1 internal transcribed spacer 1, partial sequence; 5.8S ribosomal RNA gene, complete sequence; and internal transcribed spacer 2, partial sequence	KC009104	548 bp	/	6811-S1	not specified	bat hibernation cave and mines	USA	sediments	/	November 2010–February 2011 (bat hibernation period)		Zhang et al [61]	doi: 10.1371/journal.pone.0108714.
Mortierellaceae sp.	/	Mucoromycota, Mortierellomycotina, Mortierellomycetes	DNA linear	Mortierellaceae sp. 6806-R5 internal transcribed spacer 1, partial sequence; 5.8S ribosomal RNA gene and internal transcribed spacer 2, complete sequence; and 28S ribosomal RNA gene, partial sequence	KC009093	517 bp	/	6806-R5	not specified	bat hibernation cave and mines	USA	sediments	/	November 2010–February 2011 (bat hibernation period)		Zhang et al [61]	doi: 10.1371/journal.pone.0108714.
Mucor flavus	/	Mucoromycota, Mucoromycotina, Mucoromycetes	DNA linear	Mucor flavus strain 6805-R2 internal transcribed spacer 1, partial sequence; 5.8S ribosomal RNA gene, complete sequence; and internal transcribed spacer 2, partial sequence	KC009087	604 bp	/	6805-R2	not specified	bat hibernation cave and mines	USA	sediments	/	November 2010–February 2011 (bat hibernation period)		Zhang et al [61]	doi: 10.1371/journal.pone.0108714.
Linnemannia amoeboidea	Mortierella amoeboidea	Mucoromycota, Mortierellomycotina, Mortierellomycetes	DNA linear	Mortierella amoeboidea strain 6805-S2 internal transcribed spacer 1, partial sequence; 5.8S ribosomal RNA gene, complete sequence; and internal transcribed spacer 2, partial sequence	KC009083	563 bp	/	6805-S2	not specified	bat hibernation cave and mines	USA	sediments	/	November 2010–February 2011 (bat hibernation period)		Zhang et al [61]	doi: 10.1371/journal.pone.0108714.
Trichoderma paraviridescens	/	Ascomycota, Pezizomycotina, Sordariomycetes	DNA linear	Trichoderma paraviridescens strain 6804-R7 internal transcribed spacer 1, partial sequence; 5.8S ribosomal RNA gene, complete sequence; and internal transcribed spacer 2, partial sequence	KC009081	509 bp	/	6804-R7	not specified	bat hibernation cave and mines	USA	sediments	/	November 2010–February 2011 (bat hibernation period)		Zhang et al [61]	doi: 10.1371/journal.pone.0108714.
Trichoderma paraviridescens	/	Ascomycota, Pezizomycotina, Sordariomycetes	DNA linear	Trichoderma paraviridescens strain 6804-R6 internal transcribed spacer 1, partial sequence; 5.8S ribosomal RNA gene and internal transcribed spacer 2, complete sequence; and 28S ribosomal RNA gene, partial sequence	KC009080	507 bp	/	6804-R6	not specified	bat hibernation cave and mines	USA	sediments	/	November 2010–February 2011 (bat hibernation period)		Zhang et al [61]	doi: 10.1371/journal.pone.0108714.
Trichoderma paraviridescens	/	Ascomycota, Pezizomycotina, Sordariomycetes	DNA linear	Trichoderma paraviridescens strain 6804-R5 internal transcribed spacer 1, partial sequence; 5.8S ribosomal RNA gene, complete sequence; and internal transcribed spacer 2, partial sequence	KC009079	503 bp	/	6804-R5	not specified	bat hibernation cave and mines	USA	sediments	/	November 2010–February 2011 (bat hibernation period)		Zhang et al [61]	doi: 10.1371/journal.pone.0108714.
Mortierella histoplasmatoides	/	Mucoromycota, Mortierellomycotina, Mortierellomycetes	DNA linear	Mortierella histoplasmatoides strain 6803-R5 internal transcribed spacer 1, partial sequence; 5.8S ribosomal RNA gene, complete sequence; and internal transcribed spacer 2, partial sequence	KC009072	520 bp	/	6803-R5	not specified	bat hibernation cave and mines	USA	sediments	/	November 2010–February 2011 (bat hibernation period)		Zhang et al [61]	doi: 10.1371/journal.pone.0108714.
Debaryomyces hansenii	/	Ascomycota, Saccharomycotina, Saccharomycetes	DNA linear	Debaryomyces hansenii strain 6802-S7 internal transcribed spacer 1, partial sequence; 5.8S ribosomal RNA gene, complete sequence; and internal transcribed spacer 2, partial sequence	KC009065	534 bp	/	6802-S7	not specified	bat hibernation cave and mines	USA	sediments	/	November 2010–February 2011 (bat hibernation period)		Zhang et al [61]	doi: 10.1371/journal.pone.0108714.
Debaryomyces hansenii	/	Ascomycota, Saccharomycotina, Saccharomycetes	DNA linear	Debaryomyces hansenii strain 6802-S5 internal transcribed spacer 1, partial sequence; 5.8S ribosomal RNA gene and internal transcribed spacer 2, complete sequence; and 28S ribosomal RNA gene, partial sequence	KC009064	549 bp	/	6802-S5	not specified	bat hibernation cave and mines	USA	sediments	/	November 2010–February 2011 (bat hibernation period)		Zhang et al [61]	doi: 10.1371/journal.pone.0108714.
Mucor hiemalis	/	Mucoromycota, Mucoromycotina, Mucoromycetes	DNA linear	Mucor hiemalis strain 6801-S7 internal transcribed spacer 1, partial sequence; 5.8S ribosomal RNA gene, complete sequence; and internal transcribed spacer 2, partial sequence	KC009061	546 bp	/	6801-S7	not specified	bat hibernation cave and mines	USA	sediments	/	November 2010–February 2011 (bat hibernation period)		Zhang et al [61]	doi: 10.1371/journal.pone.0108714.
Penicillium griseofulvum	/	Ascomycota, Pezizomycotina, Eurotiomycetes	DNA linear	Penicillium griseofulvum strain 6799-R2 internal transcribed spacer 1, partial sequence; 5.8S ribosomal RNA gene and internal transcribed spacer 2, complete sequence; and 28S ribosomal RNA gene, partial sequence	KC009057	523 bp	/	6799-R2	not specified	bat hibernation cave and mines	USA	sediments	/	November 2010–February 2011 (bat hibernation period)		Zhang et al [61]	doi: 10.1371/journal.pone.0108714.
Mortierella sarnyensis	/	Mucoromycota, Mortierellomycotina, Mortierellomycetes	DNA linear	Mortierella sarnyensis strain 6797-R1 internal transcribed spacer 1, partial sequence; 5.8S ribosomal RNA gene and internal transcribed spacer 2, complete sequence; and 28S ribosomal RNA gene, partial sequence	KC009053	533 bp	/	6797-R1	not specified	bat hibernation cave and mines	USA	sediments	/	November 2010–February 2011 (bat hibernation period)		Zhang et al [61]	doi: 10.1371/journal.pone.0108714.
Debaryomyces hansenii	/	Ascomycota, Saccharomycotina, Saccharomycetes	DNA linear	Debaryomyces hansenii strain 6797-S6 internal transcribed spacer 1, partial sequence; 5.8S ribosomal RNA gene, complete sequence; and internal transcribed spacer 2, partial sequence	KC009052	547 bp	/	6797-S6	not specified	bat hibernation cave and mines	USA	sediments	/	November 2010–February 2011 (bat hibernation period)		Zhang et al [61]	doi: 10.1371/journal.pone.0108714.
Entomortierella parvispora	Mortierella parvispora	Mucoromycota, Mortierellomycotina, Mortierellomycetes	DNA linear	Mortierella parvispora strain 6796-R3 internal transcribed spacer 1, partial sequence; 5.8S ribosomal RNA gene and internal transcribed spacer 2, complete sequence; and 28S ribosomal RNA gene, partial sequence	KC009047	543 bp	/	6796-R3	not specified	bat hibernation cave and mines	USA	sediments	/	November 2010–February 2011 (bat hibernation period)		Zhang et al [61]	doi: 10.1371/journal.pone.0108714.
Entomortierella parvispora	Mortierella parvispora	Mucoromycota, Mortierellomycotina, Mortierellomycetes	DNA linear	Mortierella parvispora strain 6796-S5 internal transcribed spacer 1, partial sequence; 5.8S ribosomal RNA gene and internal transcribed spacer 2, complete sequence; and 28S ribosomal RNA gene, partial sequence	KC009046	538 bp	/	6796-S5	not specified	bat hibernation cave and mines	USA	sediments	/	November 2010–February 2011 (bat hibernation period)		Zhang et al [61]	doi: 10.1371/journal.pone.0108714.
Entomortierella parvispora	Mortierella parvispora	Mucoromycota, Mortierellomycotina, Mortierellomycetes	DNA linear	Mortierella parvispora strain 6796-S4 internal transcribed spacer 1, partial sequence; 5.8S ribosomal RNA gene, complete sequence; and internal transcribed spacer 2, partial sequence	KC009045	538 bp	/	6796-S4	not specified	bat hibernation cave and mines	USA	sediments	/	November 2010–February 2011 (bat hibernation period)		Zhang et al [61]	doi: 10.1371/journal.pone.0108714.
Entomortierella parvispora	Mortierella parvispora	Mucoromycota, Mortierellomycotina, Mortierellomycetes	DNA linear	Mortierella parvispora strain 6795-R4 internal transcribed spacer 1, partial sequence; 5.8S ribosomal RNA gene, complete sequence; and internal transcribed spacer 2, partial sequence	KC009042	538 bp	/	6795-R4	not specified	bat hibernation cave and mines	USA	sediments	/	November 2010–February 2011 (bat hibernation period)		Zhang et al [61]	doi: 10.1371/journal.pone.0108714.
Linnemannia hyalina	Mortierella hyalina	Mucoromycota, Mortierellomycotina, Mortierellomycetes	DNA linear	Mortierella hyalina strain 6795-R1 internal transcribed spacer 1, partial sequence; 5.8S ribosomal RNA gene and internal transcribed spacer 2, complete sequence; and 28S ribosomal RNA gene, partial sequence	KC009040	567 bp	/	6795-R1	not specified	bat hibernation cave and mines	USA	sediments	/	November 2010–February 2011 (bat hibernation period)		Zhang et al [61]	doi: 10.1371/journal.pone.0108714.
Entomortierella parvispora	Mortierella parvispora	Mucoromycota, Mortierellomycotina, Mortierellomycetes	DNA linear	Mortierella parvispora strain 6795-S7 internal transcribed spacer 1, partial sequence; 5.8S ribosomal RNA gene and internal transcribed spacer 2, complete sequence; and 28S ribosomal RNA gene, partial sequence	KC009039	542 bp	/	6795-S7	not specified	bat hibernation cave and mines	USA	sediments	/	November 2010–February 2011 (bat hibernation period)		Zhang et al [61]	doi: 10.1371/journal.pone.0108714.
Entomortierella parvispora	Mortierella parvispora	Mucoromycota, Mortierellomycotina, Mortierellomycetes	DNA linear	Mortierella parvispora strain 6795-S5 internal transcribed spacer 1, partial sequence; 5.8S ribosomal RNA gene, complete sequence; and internal transcribed spacer 2, partial sequence	KC009037	539 bp	/	6795-S5	not specified	bat hibernation cave and mines	USA	sediments	/	November 2010–February 2011 (bat hibernation period)		Zhang et al [61]	doi: 10.1371/journal.pone.0108714.
Entomortierella parvispora	Mortierella parvispora	Mucoromycota, Mortierellomycotina, Mortierellomycetes	DNA linear	Mortierella parvispora strain 6795-S4 internal transcribed spacer 1, partial sequence; 5.8S ribosomal RNA gene and internal transcribed spacer 2, complete sequence; and 28S ribosomal RNA gene, partial sequence	KC009036	535 bp	/	6795-S4	not specified	bat hibernation cave and mines	USA	sediments	/	November 2010–February 2011 (bat hibernation period)		Zhang et al [61]	doi: 10.1371/journal.pone.0108714.
Debaryomyces hansenii	/	Ascomycota, Saccharomycotina, Saccharomycetes	DNA linear	Debaryomyces hansenii strain 6794-R3 internal transcribed spacer 1, partial sequence; 5.8S ribosomal RNA gene and internal transcribed spacer 2, complete sequence; and 28S ribosomal RNA gene, partial sequence	KC009031	549 bp	/	6794-R3	not specified	bat hibernation cave and mines	USA	sediments	/	November 2010–February 2011 (bat hibernation period)		Zhang et al [61]	doi: 10.1371/journal.pone.0108714.
Debaryomyces hansenii	/	Ascomycota, Saccharomycotina, Saccharomycetes	DNA linear	Debaryomyces hansenii strain 6794-S4 internal transcribed spacer 1, partial sequence; 5.8S ribosomal RNA gene, complete sequence; and internal transcribed spacer 2, partial sequence	KC009029	545 bp	/	6794-S4	not specified	bat hibernation cave and mines	USA	sediments	/	November 2010–February 2011 (bat hibernation period)		Zhang et al [61]	doi: 10.1371/journal.pone.0108714.
Entomortierella parvispora	Mortierella parvispora	Mucoromycota, Mortierellomycotina, Mortierellomycetes	DNA linear	Mortierella parvispora strain 6793-S5 internal transcribed spacer 1, partial sequence; 5.8S ribosomal RNA gene and internal transcribed spacer 2, complete sequence; and 28S ribosomal RNA gene, partial sequence	KC009026	562 bp	/	6793-S5	not specified	bat hibernation cave and mines	USA	sediments	/	November 2010–February 2011 (bat hibernation period)		Zhang et al [61]	doi: 10.1371/journal.pone.0108714.
Debaryomyces hansenii	/	Ascomycota, Saccharomycotina, Saccharomycetes	DNA linear	Debaryomyces hansenii strain 6792-R7 internal transcribed spacer 1, partial sequence; 5.8S ribosomal RNA gene, complete sequence; and internal transcribed spacer 2, partial sequence	KC009022	546 bp	/	6792-R7	not specified	bat hibernation cave and mines	USA	sediments	/	November 2010–February 2011 (bat hibernation period)		Zhang et al [61]	doi: 10.1371/journal.pone.0108714.
Helicostylum pulchrum	/	Mucoromycota, Mucoromycotina, Mucoromycetes	DNA linear	Helicostylum pulchrum strain 6792-R3 internal transcribed spacer 1, partial sequence; 5.8S ribosomal RNA gene, complete sequence; and internal transcribed spacer 2, partial sequence	KC009018	566 bp	/	6792-R3	not specified	bat hibernation cave and mines	USA	sediments	/	November 2010–February 2011 (bat hibernation period)		Zhang et al [61]	doi: 10.1371/journal.pone.0108714.
Linnemannia hyalina	Mortierella hyalina	Mucoromycota, Mortierellomycotina, Mortierellomycetes	DNA linear	Mortierella hyalina strain 6792-R2 internal transcribed spacer 1, partial sequence; 5.8S ribosomal RNA gene and internal transcribed spacer 2, complete sequence; and 28S ribosomal RNA gene, partial sequence	KC009017	542 bp	/	6792-R2	not specified	bat hibernation cave and mines	USA	sediments	/	November 2010–February 2011 (bat hibernation period)		Zhang et al [61]	doi: 10.1371/journal.pone.0108714.
Tausonia pullulans	Guehomyces pullulans	Basidiomycota, Agaricomycota, Tremellomycetes	DNA linear	Guehomyces pullulans strain 6792-S5 internal transcribed spacer 1, partial sequence; 5.8S ribosomal RNA gene, complete sequence; and internal transcribed spacer 2, partial sequence	KC009015	509 bp	/	6792-S5	not specified	bat hibernation cave and mines	USA	sediments	/	November 2010–February 2011 (bat hibernation period)		Zhang et al [61]	doi: 10.1371/journal.pone.0108714.
Penicillium commune	/	Ascomycota, Pezizomycotina, Eurotiomycetes	DNA linear	Penicillium commune strain 6792-S2 internal transcribed spacer 1, partial sequence; 5.8S ribosomal RNA gene and internal transcribed spacer 2, complete sequence; and 28S ribosomal RNA gene, partial sequence	KC009013	500 bp	/	6792-S2	not specified	bat hibernation cave and mines	USA	sediments	/	November 2010–February 2011 (bat hibernation period)		Zhang et al [61]	doi: 10.1371/journal.pone.0108714.
Penicillium concentricum	/	Ascomycota, Pezizomycotina, Eurotiomycetes	DNA linear	Penicillium concentricum strain 6792-S1 internal transcribed spacer 1, partial sequence; 5.8S ribosomal RNA gene and internal transcribed spacer 2, complete sequence; and 28S ribosomal RNA gene, partial sequence	KC009012	502 bp	/	6792-S1	not specified	bat hibernation cave and mines	USA	sediments	/	November 2010–February 2011 (bat hibernation period)		Zhang et al [61]	doi: 10.1371/journal.pone.0108714.
Debaryomyces hansenii	/	Ascomycota, Saccharomycotina, Saccharomycetes	DNA linear	Debaryomyces hansenii strain 6790-R6 internal transcribed spacer 1, partial sequence; 5.8S ribosomal RNA gene, complete sequence; and internal transcribed spacer 2, partial sequence	KC009006	531 bp	/	6790-R6	not specified	bat hibernation cave and mines	USA	sediments	/	November 2010–February 2011 (bat hibernation period)		Zhang et al [61]	doi: 10.1371/journal.pone.0108714.
Debaryomyces hansenii	/	Ascomycota, Saccharomycotina, Saccharomycetes	DNA linear	Debaryomyces hansenii strain 6790-S4 internal transcribed spacer 1, partial sequence; 5.8S ribosomal RNA gene, complete sequence; and internal transcribed spacer 2, partial sequence	KC009002	534 bp	/	6790-S4	not specified	bat hibernation cave and mines	USA	sediments	/	November 2010–February 2011 (bat hibernation period)		Zhang et al [61]	doi: 10.1371/journal.pone.0108714.
Mortierella polycephala	/	Mucoromycota, Mortierellomycotina, Mortierellomycetes	DNA linear	Mortierella polycephala strain 6786-R3 internal transcribed spacer 1, partial sequence; 5.8S ribosomal RNA gene, complete sequence; and internal transcribed spacer 2, partial sequence	KC008990	557 bp	/	6786-R3	not specified	bat hibernation cave and mines	USA	sediments	/	November 2010–February 2011 (bat hibernation period)		Zhang et al [61]	doi: 10.1371/journal.pone.0108714.
Helicostylum pulchrum	/	Mucoromycota, Mucoromycotina, Mucoromycetes	DNA linear	Helicostylum pulchrum strain 6786-R1 internal transcribed spacer 1, partial sequence; 5.8S ribosomal RNA gene, complete sequence; and internal transcribed spacer 2, partial sequence	KC008989	572 bp	/	6786-R1	not specified	bat hibernation cave and mines	USA	sediments	/	November 2010–February 2011 (bat hibernation period)		Zhang et al [61]	doi: 10.1371/journal.pone.0108714.
Debaryomyces hansenii	/	Ascomycota, Saccharomycotina, Saccharomycetes	DNA linear	Debaryomyces hansenii strain 6786-S6 internal transcribed spacer 1, partial sequence; 5.8S ribosomal RNA gene and internal transcribed spacer 2, complete sequence; and 28S ribosomal RNA gene, partial sequence	KC008987	549 bp	/	6786-S6	not specified	bat hibernation cave and mines	USA	sediments	/	November 2010–February 2011 (bat hibernation period)		Zhang et al [61]	doi: 10.1371/journal.pone.0108714.
Linnemannia hyalina	Mortierella hyalina	Mucoromycota, Mortierellomycotina, Mortierellomycetes	DNA linear	Mortierella hyalina strain 6786-S5 internal transcribed spacer 1, partial sequence; 5.8S ribosomal RNA gene, complete sequence; and internal transcribed spacer 2, partial sequence	KC008986	544 bp	/	6786-S5	not specified	bat hibernation cave and mines	USA	sediments	/	November 2010–February 2011 (bat hibernation period)		Zhang et al [61]	doi: 10.1371/journal.pone.0108714.
Linnemannia hyalina	Mortierella hyalina	Mucoromycota, Mortierellomycotina, Mortierellomycetes	DNA linear	Mortierella hyalina strain 6785-R3 internal transcribed spacer 1, partial sequence; 5.8S ribosomal RNA gene and internal transcribed spacer 2, complete sequence; and 28S ribosomal RNA gene, partial sequence	KC008981	547 bp	/	6785-R3	not specified	bat hibernation cave and mines	USA	sediments	/	November 2010–February 2011 (bat hibernation period)		Zhang et al [61]	doi: 10.1371/journal.pone.0108714.
Helicostylum pulchrum	/	Mucoromycota, Mucoromycotina, Mucoromycetes	DNA linear	Helicostylum pulchrum strain 6785-R2 internal transcribed spacer 1, partial sequence; 5.8S ribosomal RNA gene, complete sequence; and internal transcribed spacer 2, partial sequence	KC008980	575 bp	/	6785-R2	not specified	bat hibernation cave and mines	USA	sediments	/	November 2010–February 2011 (bat hibernation period)		Zhang et al [61]	doi: 10.1371/journal.pone.0108714.
Helicostylum pulchrum	/	Mucoromycota, Mucoromycotina, Mucoromycetes	DNA linear	Helicostylum pulchrum strain 6785-R1 internal transcribed spacer 1, partial sequence; 5.8S ribosomal RNA gene, complete sequence; and internal transcribed spacer 2, partial sequence	KC008979	597 bp	/	6785-R1	not specified	bat hibernation cave and mines	USA	sediments	/	November 2010–February 2011 (bat hibernation period)		Zhang et al [61]	doi: 10.1371/journal.pone.0108714.
Helicostylum pulchrum	/	Mucoromycota, Mucoromycotina, Mucoromycetes	DNA linear	Helicostylum pulchrum strain 6785-S4 internal transcribed spacer 1, partial sequence; 5.8S ribosomal RNA gene, complete sequence; and internal transcribed spacer 2, partial sequence	KC008976	561 bp	/	6785-S4	not specified	bat hibernation cave and mines	USA	sediments	/	November 2010–February 2011 (bat hibernation period)		Zhang et al [61]	doi: 10.1371/journal.pone.0108714.
Debaryomyces maramus	/	Ascomycota, Saccharomycotina, Saccharomycetes	DNA linear	Debaryomyces maramus strain 6785-S3 internal transcribed spacer 1, partial sequence; 5.8S ribosomal RNA gene, complete sequence; and internal transcribed spacer 2, partial sequence	KC008975	545 bp	/	6785-S3	not specified	bat hibernation cave and mines	USA	sediments	/	November 2010–February 2011 (bat hibernation period)		Zhang et al [61]	doi: 10.1371/journal.pone.0108714.
Gryganskiella fimbricystis	Mortierella fimbricystis	Mucoromycota, Mortierellomycotina, Mortierellomycetes	DNA linear	Mortierella fimbricystis strain 6765-R3 internal transcribed spacer 1, partial sequence; 5.8S ribosomal RNA gene and internal transcribed spacer 2, complete sequence; and 28S ribosomal RNA gene, partial sequence	KC008960	565 bp	/	6765-R3	not specified	bat hibernation cave and mines	USA	sediments	/	November 2010–February 2011 (bat hibernation period)		Zhang et al [61]	doi: 10.1371/journal.pone.0108714.
Mortierella alpina	/	Mucoromycota, Mortierellomycotina, Mortierellomycetes	DNA linear	Mortierella alpina strain 6765-R1 internal transcribed spacer 1, partial sequence; 5.8S ribosomal RNA gene, complete sequence; and internal transcribed spacer 2, partial sequence	KC008958	562 bp	/	6765-R1	not specified	bat hibernation cave and mines	USA	sediments	/	November 2010–February 2011 (bat hibernation period)		Zhang et al [61]	doi: 10.1371/journal.pone.0108714.
Entomortierella parvispora	Mortierella parvispora	Mucoromycota, Mortierellomycotina, Mortierellomycetes	DNA linear	Mortierella parvispora strain 6762-R3 internal transcribed spacer 1, partial sequence; 5.8S ribosomal RNA gene, complete sequence; and internal transcribed spacer 2, partial sequence	KC008942	550 bp	/	6762-R3	not specified	bat hibernation cave and mines	USA	sediments	/	November 2010–February 2011 (bat hibernation period)		Zhang et al [61]	doi: 10.1371/journal.pone.0108714.
Linnemannia gamsii	Mortierella gamsii	Mucoromycota, Mortierellomycotina, Mortierellomycetes	DNA linear	Mortierella cf. gamsii strain 6757-R4 internal transcribed spacer 1, partial sequence; 5.8S ribosomal RNA gene, complete sequence; and internal transcribed spacer 2, partial sequence	KC008939	520 bp	/	6757-R4	not specified	bat hibernation cave and mines	USA	sediments	/	November 2010–February 2011 (bat hibernation period)		Zhang et al [61]	doi: 10.1371/journal.pone.0108714.
Chrysosporium vallenarense	/	Ascomycota, Pezizomycotina, Eurotiomycetes	DNA linear	Chrysosporium vallenarense strain 6747-S5 internal transcribed spacer 1, partial sequence; 5.8S ribosomal RNA gene, complete sequence; and internal transcribed spacer 2, partial sequence	KC008935	556 bp	/	6747-S5	not specified	bat hibernation cave and mines	USA	sediments	/	November 2010–February 2011 (bat hibernation period)		Zhang et al [61]	doi: 10.1371/journal.pone.0108714.
Tausonia pullulans	Guehomyces pullulans	Basidiomycota, Agaricomycota, Tremellomycetes	DNA linear	Guehomyces pullulans strain 6743-S5 internal transcribed spacer 1, partial sequence; 5.8S ribosomal RNA gene, complete sequence; and internal transcribed spacer 2, partial sequence	KC008923	500 bp	/	6743-S5	not specified	bat hibernation cave and mines	USA	sediments	/	November 2010–February 2011 (bat hibernation period)		Zhang et al [61]	doi: 10.1371/journal.pone.0108714.
Linnemannia exigua	Mortierella exigua	Mucoromycota, Mortierellomycotina, Mortierellomycetes	DNA linear	Mortierella exigua strain 6743-S1 internal transcribed spacer 1, partial sequence; 5.8S ribosomal RNA gene and internal transcribed spacer 2, complete sequence; and 28S ribosomal RNA gene, partial sequence	KC008921	531 bp	/	6743-S1	not specified	bat hibernation cave and mines	USA	sediments	/	November 2010–February 2011 (bat hibernation period)		Zhang et al [61]	doi: 10.1371/journal.pone.0108714.
Linnemannia gamsii	Mortierella gamsii	Mucoromycota, Mortierellomycotina, Mortierellomycetes	DNA linear	Mortierella cf. gamsii strain 6734-R6 internal transcribed spacer 1, partial sequence; 5.8S ribosomal RNA gene and internal transcribed spacer 2, complete sequence; and 28S ribosomal RNA gene, partial sequence	KC008918	535 bp	/	6734-R6	not specified	bat hibernation cave and mines	USA	sediments	/	November 2010–February 2011 (bat hibernation period)		Zhang et al [61]	doi: 10.1371/journal.pone.0108714.
Helicostylum pulchrum	/	Mucoromycota, Mucoromycotina, Mucoromycetes	DNA linear	Helicostylum pulchrum strain 6734-R5 internal transcribed spacer 1, partial sequence; 5.8S ribosomal RNA gene, complete sequence; and internal transcribed spacer 2, partial sequence	KC008917	579 bp	/	6734-R5	not specified	bat hibernation cave and mines	USA	sediments	/	November 2010–February 2011 (bat hibernation period)		Zhang et al [61]	doi: 10.1371/journal.pone.0108714.
Linnemannia hyalina	Mortierella hyalina	Mucoromycota, Mortierellomycotina, Mortierellomycetes	DNA linear	Mortierella hyalina strain 6733-R1 internal transcribed spacer 1, partial sequence; 5.8S ribosomal RNA gene and internal transcribed spacer 2, complete sequence; and 28S ribosomal RNA gene, partial sequence	KC008912	545 bp	/	6733-R1	not specified	bat hibernation cave and mines	USA	sediments	/	November 2010–February 2011 (bat hibernation period)		Zhang et al [61]	doi: 10.1371/journal.pone.0108714.
Mucor hiemalis	/	Mucoromycota, Mucoromycotina, Mucoromycetes	DNA linear	Mucor hiemalis strain 6733-S1 internal transcribed spacer 1, partial sequence; 5.8S ribosomal RNA gene, complete sequence; and internal transcribed spacer 2, partial sequence	KC008907	541 bp	/	6733-S1	not specified	bat hibernation cave and mines	USA	sediments	/	November 2010–February 2011 (bat hibernation period)		Zhang et al [61]	doi: 10.1371/journal.pone.0108714.
Linnemannia gamsii	Mortierella gamsii	Mucoromycota, Mortierellomycotina, Mortierellomycetes	DNA linear	Mortierella gamsii strain 6732-R3 internal transcribed spacer 1, partial sequence; 5.8S ribosomal RNA gene, complete sequence; and internal transcribed spacer 2, partial sequence	KC008906	535 bp	/	6732-R3	not specified	bat hibernation cave and mines	USA	sediments	/	November 2010–February 2011 (bat hibernation period)		Zhang et al [61]	doi: 10.1371/journal.pone.0108714.
Chrysosporium vallenarense	/	Ascomycota, Pezizomycotina, Eurotiomycetes	DNA linear	Chrysosporium vallenarense strain 6727-S1 internal transcribed spacer 1, partial sequence; 5.8S ribosomal RNA gene and internal transcribed spacer 2, complete sequence; and 28S ribosomal RNA gene, partial sequence	KC008889	516 bp	/	6727-S1	not specified	bat hibernation cave and mines	USA	sediments	/	November 2010–February 2011 (bat hibernation period)		Zhang et al [61]	doi: 10.1371/journal.pone.0108714.
Helicostylum pulchrum	/	Mucoromycota, Mucoromycotina, Mucoromycetes	DNA linear	Helicostylum pulchrum strain 6724-R6 internal transcribed spacer 1, partial sequence; 5.8S ribosomal RNA gene, complete sequence; and internal transcribed spacer 2, partial sequence	KC008888	572 bp	/	6724-R6	not specified	bat hibernation cave and mines	USA	sediments	/	November 2010–February 2011 (bat hibernation period)		Zhang et al [61]	doi: 10.1371/journal.pone.0108714.
Linnemannia hyalina	Mortierella hyalina	Mucoromycota, Mortierellomycotina, Mortierellomycetes	DNA linear	Mortierella hyalina strain 6724-R2 internal transcribed spacer 1, partial sequence; 5.8S ribosomal RNA gene and internal transcribed spacer 2, complete sequence; and 28S ribosomal RNA gene, partial sequence	KC008887	549 bp	/	6724-R2	not specified	bat hibernation cave and mines	USA	sediments	/	November 2010–February 2011 (bat hibernation period)		Zhang et al [61]	doi: 10.1371/journal.pone.0108714.
Chrysosporium vallenarense	/	Ascomycota, Pezizomycotina, Eurotiomycetes	DNA linear	Chrysosporium vallenarense strain 6724-S1 internal transcribed spacer 1, partial sequence; 5.8S ribosomal RNA gene, complete sequence; and internal transcribed spacer 2, partial sequence	KC008883	547 bp	/	6724-S1	not specified	bat hibernation cave and mines	USA	sediments	/	November 2010–February 2011 (bat hibernation period)		Zhang et al [61]	doi: 10.1371/journal.pone.0108714.
Linnemannia hyalina	Mortierella hyalina	Mucoromycota, Mortierellomycotina, Mortierellomycetes	DNA linear	Mortierella hyalina strain 6719-R2 internal transcribed spacer 1, partial sequence; 5.8S ribosomal RNA gene, complete sequence; and internal transcribed spacer 2, partial sequence	KC008880	547 bp	/	6719-R2	not specified	bat hibernation cave and mines	USA	sediments	/	November 2010–February 2011 (bat hibernation period)		Zhang et al [61]	doi: 10.1371/journal.pone.0108714.
Linnemannia hyalina	Mortierella hyalina	Mucoromycota, Mortierellomycotina, Mortierellomycetes	DNA linear	Mortierella hyalina strain 6719-R1 internal transcribed spacer 1, partial sequence; 5.8S ribosomal RNA gene, complete sequence; and internal transcribed spacer 2, partial sequence	KC008879	546 bp	/	6719-R1	not specified	bat hibernation cave and mines	USA	sediments	/	November 2010–February 2011 (bat hibernation period)		Zhang et al [61]	doi: 10.1371/journal.pone.0108714.
Linnemannia hyalina	Mortierella hyalina	Mucoromycota, Mortierellomycotina, Mortierellomycetes	DNA linear	Mortierella hyalina strain 6719-S5 internal transcribed spacer 1, partial sequence; 5.8S ribosomal RNA gene and internal transcribed spacer 2, complete sequence; and 28S ribosomal RNA gene, partial sequence	KC008878	553 bp	/	6719-S5	not specified	bat hibernation cave and mines	USA	sediments	/	November 2010–February 2011 (bat hibernation period)		Zhang et al [61]	doi: 10.1371/journal.pone.0108714.
Cephalotrichum sp.	Doratomyces sp.	Ascomycota, Pezizomycotina, Sordariomycetes	DNA linear	Doratomyces sp. 41558-2 internal transcribed spacer 1, partial sequence; 5.8S ribosomal RNA gene, complete sequence; and internal transcribed spacer 2, partial sequence	KC008869	501 bp	/	41558-2	not specified	bat hibernation cave and mines	USA	sediments	/	November 2010–February 2011 (bat hibernation period)		Zhang et al [61]	doi: 10.1371/journal.pone.0108714.
Helicostylum pulchrum	/	Mucoromycota, Mucoromycotina, Mucoromycetes	DNA linear	Helicostylum pulchrum strain 41557-3 internal transcribed spacer 1, partial sequence; 5.8S ribosomal RNA gene, complete sequence; and internal transcribed spacer 2, partial sequence	KC008868	578 bp	/	41557-3	not specified	bat hibernation cave and mines	USA	sediments	/	November 2010–February 2011 (bat hibernation period)		Zhang et al [61]	doi: 10.1371/journal.pone.0108714.
Mortierellales sp.	/	Mucoromycota, Mortierellomycotina, Mortierellomycetes	DNA linear	Mortierellales sp. 41554-2 internal transcribed spacer 1, partial sequence; 5.8S ribosomal RNA gene, complete sequence; and internal transcribed spacer 2, partial sequence	KC008862	559 bp	/	41554-2	not specified	bat hibernation cave and mines	USA	sediments	/	November 2010–February 2011 (bat hibernation period)		Zhang et al [61]	doi: 10.1371/journal.pone.0108714.
Debaryomyces hansenii	/	Ascomycota, Saccharomycotina, Saccharomycetes	DNA linear	Debaryomyces hansenii strain 41553-3 internal transcribed spacer 1, partial sequence; 5.8S ribosomal RNA gene, complete sequence; and internal transcribed spacer 2, partial sequence	KC008860	549 bp	/	41553-3	not specified	bat hibernation cave and mines	USA	sediments	/	November 2010–February 2011 (bat hibernation period)		Zhang et al [61]	doi: 10.1371/journal.pone.0108714.
Helicostylum pulchrum	/	Mucoromycota, Mucoromycotina, Mucoromycetes	DNA linear	Helicostylum pulchrum strain 41552-3 internal transcribed spacer 1, partial sequence; 5.8S ribosomal RNA gene, complete sequence; and internal transcribed spacer 2, partial sequence	KC008857	541 bp	/	41552-3	not specified	bat hibernation cave and mines	USA	sediments	/	November 2010–February 2011 (bat hibernation period)		Zhang et al [61]	doi: 10.1371/journal.pone.0108714.
Gryganskiella fimbricystis	Mortierella fimbricystis	Mucoromycota, Mortierellomycotina, Mortierellomycetes	DNA linear	Mortierella fimbricystis strain 41552-1 internal transcribed spacer 1, partial sequence; 5.8S ribosomal RNA gene, complete sequence; and internal transcribed spacer 2, partial sequence	KC008856	547 bp	/	41552-1	not specified	bat hibernation cave and mines	USA	sediments	/	November 2010–February 2011 (bat hibernation period)		Zhang et al [61]	doi: 10.1371/journal.pone.0108714.
Gryganskiella fimbricystis	Mortierella fimbricystis	Mucoromycota, Mortierellomycotina, Mortierellomycetes	DNA linear	Mortierella fimbricystis strain 41551-1 internal transcribed spacer 1, partial sequence; 5.8S ribosomal RNA gene, complete sequence; and internal transcribed spacer 2, partial sequence	KC008855	542 bp	/	41551-1	not specified	bat hibernation cave and mines	USA	sediments	/	November 2010–February 2011 (bat hibernation period)		Zhang et al [61]	doi: 10.1371/journal.pone.0108714.
Helicostylum pulchrum	/	Mucoromycota, Mucoromycotina, Mucoromycetes	DNA linear	Helicostylum pulchrum strain 41550-3 internal transcribed spacer 1, partial sequence; 5.8S ribosomal RNA gene, complete sequence; and internal transcribed spacer 2, partial sequence	KC008854	517 bp	/	41550-3	not specified	bat hibernation cave and mines	USA	sediments	/	November 2010–February 2011 (bat hibernation period)		Zhang et al [61]	doi: 10.1371/journal.pone.0108714.
Linnemannia gamsii	Mortierella gamsii	Mucoromycota, Mortierellomycotina, Mortierellomycetes	DNA linear	Mortierella gamsii strain 41550-2 internal transcribed spacer 1, partial sequence; 5.8S ribosomal RNA gene, complete sequence; and internal transcribed spacer 2, partial sequence	KC008853	535 bp	/	41550-2	not specified	bat hibernation cave and mines	USA	sediments	/	November 2010–February 2011 (bat hibernation period)		Zhang et al [61]	doi: 10.1371/journal.pone.0108714.
Mucoromycotina sp.	/	Mucoromycota, Mucoromycotina	DNA linear	Mucoromycotina sp. 41549-6 internal transcribed spacer 1, partial sequence; 5.8S ribosomal RNA gene, complete sequence; and internal transcribed spacer 2, partial sequence	KC008851	549 bp	/	41549-6	not specified	bat hibernation cave and mines	USA	sediments	/	November 2010–February 2011 (bat hibernation period)		Zhang et al [61]	doi: 10.1371/journal.pone.0108714.
Mucor flavus	/	Mucoromycota, Mucoromycotina, Mucoromycetes	DNA linear	Mucor flavus strain 41549-4 internal transcribed spacer 1, partial sequence; 5.8S ribosomal RNA gene, complete sequence; and internal transcribed spacer 2, partial sequence	KC008849	560 bp	/	41549-4	not specified	bat hibernation cave and mines	USA	sediments	/	November 2010–February 2011 (bat hibernation period)		Zhang et al [61]	doi: 10.1371/journal.pone.0108714.
Cadophora fastigiata	/	Ascomycota, Pezizomycotina, Leotiomycetes	DNA linear	Cadophora fastigiata strain 41548-1 internal transcribed spacer 1, partial sequence; 5.8S ribosomal RNA gene, complete sequence; and internal transcribed spacer 2, partial sequence	KC008847	561 bp	/	41548-1	not specified	bat hibernation cave and mines	USA	sediments	/	November 2010–February 2011 (bat hibernation period)		Zhang et al [61]	doi: 10.1371/journal.pone.0108714.
Mortierellales sp	/	Mucoromycota, Mortierellomycotina, Mortierellomycetes	DNA linear	Mortierella sp. 41547-3 internal transcribed spacer 1, partial sequence; 5.8S ribosomal RNA gene, complete sequence; and internal transcribed spacer 2, partial sequence	KC008846	563 bp	/	41547-3	not specified	bat hibernation cave and mines	USA	sediments	/	November 2010–February 2011 (bat hibernation period)		Zhang et al [61]	doi: 10.1371/journal.pone.0108714.
[truncated: 670 more rows]
